# Supplementary material for: A review of the predictors of antimicrobial use and resistance in European food animal production
Source: Front Antibiot. 2023 Aug 4;2:1209552. doi: 10.3389/frabi.2023.1209552 (PMC11731963; doi:10.3389/frabi.2023.1209552)
Supplement: Supplementary file 1 [file Table_1.xlsx]

## Sheet: Source_summaries
Reference	Location	Livestock type(s)	Year of data collection	Purpose	Research design	Data collected	Sample size(s)	Independent variable(s)	AMU metric(s)	AMR metric(s)	Outcome metric(s)	Key findings	AMU predictors identified (italics indicate weak/conflicting evidence)	AMR predictors identified (italics indicate weak/conflicting evidence)	Comments	Peer reviewed?
McLaughlin D, Bradley A, Dottorini T, Giebel K, Leach K, Hyde R, et al. Identifying associations between management practices and antimicrobial resistances of sentinel bacteria recovered from bulk tank milk on dairy farms. Preventive Veterinary Medicine. 2022;204:105666.	United Kingdom	Dairy cattle	2018-2019	To investigate associations between dairy farm management practices and AMU on AMR in sentinel species in bulk tank milk	Observational study; elastic net regression model	Farmer questionnaire on management practices; AMU data from veterinary records (subset of farms), culture of Enterococcus spp. and E. coli from bulk milk tank samples	Samples collected from two groups of dairy farms (n=125 and n=18) with some differences in data collection	Internal biosecurity, external biosecurity, milking practices, dry cow management, housing/bedding, AMU and medication sources	Farm-level g/cow for each antibiotic class	Farm-level MIC score for Enterococcus spp. and E. coli isolates, calculated in relation to all sample results	Covariate coefficient for farm MIC score and associated bootstrap p-value	Significant (p<0.05) risk factors for higher MIC: higher capacity milking parlours, AMS (c.f. conventional milking), type of pre-milking teat treatment, use of DCT or teat sealants at drying-off, higher milk yield, higher bedding frequency, bedding type, internal and external biosecurity, medicine purchased from veterinarian and online (c.f. veterinarian only), AMU.	n/a	Milking practices; milk yield; internal biosecurity; external biosecurity; housing; farmer-veterinarian relationship	No model for Group 2 E. coli due to low variability of MIC data	Y
FarmAssist. FarmAssist Summary 2017-2020 2021 [Available from: https://www.nationalmilklaboratories.co.uk/uploads/files/files/FarmAssist%20Summary%202017-2020.pdf.	United Kingdom	Dairy cattle	2017-2020	To quantify AMU in participating UK dairy farms	Descriptive data collected by industry consultancy	Medicine records collected from veterinary practices for participating dairy herds	Increasing yearly from 2017 (n=202 herds) to 2020 (n=1129)	n/a	Farm-level mg/kg PCU (total, HPCIA-specific and disaggregated by antibiotic class); defined course doses, DCD (dry cow total, lactating cow total and HPCIA-specific)	n/a	Mean values for AMU metrics; number of farms recorded as below UK target levels for each	Mean total AMU 19.7 mg/kg PCU in 2020, of which 63% of farms were recorded as using less than national target AMU of 21 mg/kg PCU.	n/a	n/a	Convenience sample	N
Kingshay Independent Dairy Specialists. Dairy antimicrobial focus: annual report 2021. Glastonbury, UK; 2021.	United Kingdom	Dairy cattle	2018-2021	To quantify AMU in participating UK dairy farms	Descriptive data collected by industry consultancy	Herd details collected from farmers, medicine records collected from their veterinary practices	n=550 herds monitored continuously for 3 years, n=940 herds for 2021	Herd size, milk yield, calving pattern, milking frequency, housing period, breed	Farm-level mg/kg PCU (total, HPCIA-specific and disaggregated by antibiotic class); defined course doses, DCD (dry cow total, lactating cow total and HPCIA-specific)	n/a	Mean values for AMU metrics; number of farms recorded as below UK target levels for each; distribution of farm total AMU in mg/kg PCU	Mean total AMU 15.5 mg/kg PCU (range 0.28-87.51 mg/kg PCU) in 2021, of which 79% of farms were recorded as using less than national target of 21 mg/kg PCU. Upper quartile for AMU does not necessarily contain the same farms each year. Trend for mean AMU decreasing over time. No significant associations with AMU found for herd characteristics recorded.	None	n/a	Convenience sample	N
Responsible Use of Medicines in Agriculture Alliance (RUMA). Antibiotic Use In Cattle – Dairy Trend Data and Usage by Beef Farm Type 2015-2019: RUMA; 2021 [Available from: https://www.ruma.org.uk/wp-content/uploads/2021/10/Antibiotic-Use-in-Cattle-Report.pdf.	United Kingdom	Dairy and beef cattle	2015-2019	To quantify and identify trends in AMU in UK beef and dairy farms	Descriptive data collected by non-profit cross-sector industry group	Medicine records collected from veterinary practices; animal movement records; presence/absence of sheep on farms	Dairy trends: n=2464 farms; dairy distribution in 2019: n=3180; beef trends: n=2265, beef AMU in 2019: n=4188; beef distribution in 2019: n=3380.	Farm size; farm type inferred from movement records (dairy or beef, with beef units categorised as smallholder, suckler, suckler mixed, rearer or finisher)	Dairy: mg/kg PCU; beef: mg/kg based on mean category weight for the year (c.f. PCU, which uses slaughter weight only). AMU measured overall and for HPCIAs.	n/a	Mean values for AMU metrics; distribution of farm total AMU in mg/kg PCU	AMU in 2019 for dairy: 22mg/kg. AMU for beef: 7mg/kg, with rearer farms showing highest AMU at 20.5mg/kg. Dairy and beef: right-skewed distributions of farm-level AMU; overall AMU use reducing, particularly HPCIAs. No clear link between farm size and AMU.	Dairy: age-group in unit. Beef: none:	n/a	Convenience sample; coverage approximately 25% for dairy and <10% for beef farms. Farms with sheep excluded from sample.	N
Van Geijlswijk IM, Heederik D, Mouton JW, Wagenaar JA, Jacobs JH, Sanders P. Usage of Antibiotics in Agricultural Livestock in the Netherlands in 2018: Trends and benchmarking of livestock farms and veterinarians Utrecht: The Netherlands Veterinary Medicines Institute (SDa); 2019 [	Netherlands	Dairy, veal and beef cattle; pigs, broiler and layer chickens; broiler turkeys; rabbits	2018	Monitoring of national livestock AMU in the Netherlands, both at farm-level and for individual veterinarians	Descriptive data collected for government AMU monitoring	Total national live weight of each livestock species; drug delivery data provided by farming sectors; national antibiotic sales figures	Dairy cattle: n=16,499 farms, beef: n=12,328, pigs: n>4927*, broiler chickens: n=834 fattening farms and n=314 parent and grandparent farms, layer chickens: n=844 layer farms and n=239 parent and grandparent farms, broiler turkeys: n=38 (veal: n=1898, rabbits: n=40 farms)	Farm type	Defined daily doses animal (DDDA) per animal-year; total kg of antibiotic	n/a	Mean values for AMU metrics for each farm type disaggregated by antibiotic class; mean, median, and 75th and 90th percentile for farm-level AMU in DDDA	Downward trend in AMU for dairy and beef cattle, pigs and turkeys but apparent recent increase in broiler AMU. Skewed distribution of farm-level AMU for beef cattle, pigs, turkeys and broiler and layer chickens. On pig farms, much higher mean AMU was recorded for weaners than other age groups, especially at specialised weaner farms. Broiler chicken fattening farms with conventional breeds recorde…	Pigs, broilers, layers: age-group in unit (no statistical analysis) Broilers: breed/production intensity (no statistical analysis)	n/a	Veal and rabbit farming out of scope of this paper. *Not possible to give exact number of pig farms as record gives number of farms containing each production category	N
Bennedsgaard TW, Klaas IC, Vaarst M. Reducing use of antimicrobials - Experiences from an intervention study in organic dairy herds in Denmark. Livestock Science. 2010;131(2-3):183-92.	Denmark	Dairy cattle	2002-2006	To investigate the effectiveness of a project aiming to eliminate the need for AMU in organic dairy herds using herd-specific strategies	Intervention study	Herd size, breed, average calving number, milk yield, culling rate, mortality, bulk tank SCC, and veterinary treatments collected from Danish Cattle Database; data on blind quarters collected using farmer questionnaire	Project herds (organic): n=21; other organic herds connected to the same dairy: n=35; other organic herds: n=118; conventional herds: n=115	Organic status, herd characteristics, participation in the project (interventions were typically management adjustments related to hygiene, ventilation and housing)	Veterinary treatment incidence (TI) rate with antimicrobials calculated per 100 cow-years, disaggregated by body system	n/a	Comparison of health and AMU metrics between study groups and over time, including testing for statistically significant differences	Mastitis TI in project herds reduced from 20 treatments per 100 cow-years to 10 treatments per 100 cow-years over study period. No significant changes seen in SCC and intramammary infections.	Farm-specific AMU reduction plans	n/a	At the start of the study, project herds were smaller and had lower mastitis incidence than mean for other organic farms studied.	Y
Antillon GO, Sjostrom K, Fall N, Lewerin SS, Emanuelson U. Antibiotic Use in Organic and Non-organic Swedish Dairy Farms: A Comparison of Three Recording Methods. Frontiers in Veterinary Science. 2020;7:13.	Sweden	Dairy cattle	2016-2017	To compare AMU data collection methods in organic and conventional dairy farms	Observational study; analysis of AMU data collected by different methods; linear mixed models comparing production systems	AMU data reported by vets via national recording systems; manual collection of empty drug containers on farms; farm production and health statistics	n=60 herds, of which 30 organic and 30 conventional; each organic and conventional farm geographically matched	Organic status, herd size	Defined daily doses (DDD) and defined course doses (DCD) per animal per year	n/a	P-values for associations between production system and differences in DCD/animal/year	Veterinary records: no significant difference between organic and conventional farms (p=0.408). Recording based on discarded drug packaging: organic farms showed non-significant trend for lower AMU overall (p=0.067), and significantly lower use of intrammammary treatments for lactating cows (p=0.033) and parenteral antibiotics (p=0.026).	Organic status (depending on AMU metric)	n/a	Authors observe national veterinary records underreport AMU administered as intramammary tubes.	Y
Alliance to Save Our Antibiotics. Antibiotic use in organic farming: ASOA; 2021 [Available from: https://www.saveourantibiotics.org/media/1914/20210406_antibiotic_use_in_organic_farming.pdf.	United Kingdom	Dairy and beef cattle, broiler and laying chickens, pigs, sheep, turkeys	2019	To provide AMU data for a subset of organic farms for comparison with nationally reported means	Descriptive data collected by campaign group	Medicine records collected from veterinary practices for participating farms. Comparison figures via the UK Veterinary Medicines Directorate and a 2017 survey of 152 UK sheep farms [Davis et al].	Dairy farms: n=57; beef farms: n=119; sheep farms: n=93; pig farms: n=18; laying chicken farms: n=14; broiler chicken farms: n=6; turkey farms: n=1	Organic status	Dairy cattle, sheep, pigs, broiler chickens and turkeys: mg/kg PCU; beef: mg/kg PCU and modified PCU based on adult cattle weight; laying chickens: doses per bird day	n/a	Mean and median observed AMU values, presented alongside nationally reported means for the same year (no statistical analysis)	Results for each livestock type given in the form [mean] ([median]). Dairy: 10.66 (6.98) mg/kg; beef: 7.22 (3.97) mg/kg, or based on alternative calculation, 2.95 (1.64) mg/kg; sheep: 3.33 (2.04) mg/kg; pigs: 1.42 (0.19) mg/kg; broilers: 2.95 (0) mg/kg; layers: 0 (0) doses per bird day; turkeys: 0 (0) mg/kg	Organic status (small samples; no statistical analysis)	n/a	Small convenience sample; some farms had multiple livestock types so provided data for several species. UK data does not have full coverage.	N
Brunton LA, Duncan D, Coldham NG, Snow LC, Jones JR. A survey of antimicrobial usage on dairy farms and waste milk feeding practices in England and Wales. Veterinary Record. 2012;171(12):296-.	United Kingdom	Dairy cattle	2010-2011	To investigate AMU for mastitis in UK dairy farms and practices regarding feeding waste milk to calves	Randomised stratified postal survey	Farmer questionnaire on management practices focusing on calf waste milk feeding and use of intramammary and injectable antibiotic tubes	n=557 dairy farms, of which 28 were organic	Dry cow management, mastitis management, calf feeding practices	Self-reported frequency of AMU for mastitis in lactating and dry cows; self-reported routine AMU at drying off; self-reported top three intramammary treatments for lactating and dry cows	n/a	Frequency of responses and 95% confidence intervals for percentage of respondents giving this answer	95% CI for response frequencies are given in brackets. Organic farms showed no significant difference in frequency of reporting feeding waste milk to calves at 93% (76-99%) compared to 83% (79-86%) of conventional farms. Organic farmers reported similar choice of antibiotics to conventional farms (no figures given), including widespread use of cefquinome (a 4th-generation cephalosporin). 18% of o…	Organic status (metric-dependent; no statistical analysis)	n/a	28% response rate, but herd size and geographical distribution of farms appeared representative	Y
Poizat A, Bonnet-Beaugrand F, Rault A, Fourichon C, Bareille N. Antibiotic use by farmers to control mastitis as influenced by health advice and dairy farming systems. Preventive Veterinary Medicine. 2017;146:61-72.	France	Dairy cattle	2015	To understand farmer attitudes and motivations regarding AMU	Semi-structured interviews	Self-reported practices and attitudes to AMU	n=24 dairy farmers, n=14 farm advisers from National Milk Record group, and n=14 farm veterinarians	Organic status, intensity of farming	Self-reported practices regarding AMU at drying off; knowledge of AMU and AMR (qualitative)	n/a	Categorisation of responses and comparison of trends between farm types (mainly qualitative study)	6/6 organic farmers were selective with dry cow AMU compared with 4/18 conventional farmers. Grouping the same farms by intensity, 8/15 extensive farms were selective with DCT, compared with 2/9 of intermediate/intensive farms. Self-reported antibiotic misuse and use of HP-CIAs was broadly similar across types of system. Farmers with AMU/AMR knowledge gaps found in all levels of intensification.	Organic status (small samples; mainly qualitative with no statistical analysis)	n/a	Qualitative study	Y
Firth CL, Kasbohrer A, Egger-Danner C, Fuchs K, Pinior B, Roch FF, et al. Comparison of Defined Course Doses (DCDvet) for Blanket and Selective Antimicrobial Dry Cow Therapy on Conventional and Organic Farms. Animals. 2019;9(10):14.	Austria	Dairy cattle	2015-2016	To analyse AMU on Austrian conventional and organic dairy farms with different approaches to DCT	Observational study; analysis of AMU data and DCT practices	Farmer questionnaires regarding DCT, herd characteristics from central database, AMU data from veterinary practice records	n=188 farms, of which 38 organic and 150 conventional	Organic status, DCT practices (selective or blanket use of antimicrobial DCT)	DCD per animal per year	n/a	Overall AMU for each group; p-values for significance of differences in AMU medians for different farm categories	18.4% of organic farms and 57.3% of conventional farms used antimicrobial DCT for all cows ("blanket DCT"), a significant difference (p<0.001). Farms using blanket DCT had a significantly higher median AMU (p≤0.001). No significant difference observed between median AMU overall for conventional and organic farms (p=0.22).	Dry cow management; organic status (metric-dependent)	n/a	Convenience sample	Y
Valle PS, Lien G, Flaten O, Koesling M, Ebbesvik M. Herd health and health management in organic versus conventional dairy herds in Norway. Livestock Science. 2007;112(1-2):123-32.	Norway	Dairy cattle	2002-2003	To identify differences in treatment and management parameters between organic and conventional herds	Observational study; postal questionnaire combined with data from national dairy health monitoring systems; sampling from national population of organic dairy herds and frequency-matched sample of conventional herds	Attitudes and self-reported health management practices by farmers via questionnaire; veterinary treatment records and herd production data from national database	n=308 farms, of which 149 organic and 159 conventional	Organic status, farmer attitudes, milk yield	No direct AMU measurement; "number of times out of ten that a veterinarian was called out for each health problem" used as veterinary treatment metric	n/a	Response frequencies and p-values for differences between organic and conventional farms in reported management of health disorders and estimated occurrence of the disorders (accounting for reported readiness to seek veterinary attention)	Organic farmers reported significantly lower frequency of calling a veterinarian when acute and chronic mastitis cases occurred (p<0.05) and were significantly more likely to manage mastitis with a range of non-pharmaceutical interventions (e.g. extra milking and heat liniments) than conventional farmers. After adjusting for presumed underreporting, organic farms had significantly lower estimated…	Organic status; farmer attitudes (including non-antibiotic treatment approaches)	n/a		Y
Hamilton C, Emanuelson U, Forslund K, Hansson I, Ekman T. Mastitis and related management factors in certified organic dairy herds in Sweden. Acta Veterinaria Scandinavica. 2006;48(1):11.	Sweden	Dairy cattle	Not stated; 2006 at latest	To investigate udder health on organic dairy farms	Observational study; clinical examination three times over the one-year study period combined with farmer management questionnaires, farmer journals and official production and health records for production and health data	Self-reported farm management practices, disease incidence and treatment; milk yield, bulk milk SCC and veterinary treatment data from national recording system; pathological findings at slaughter from abbatoirs and national records; milk analysis and clinical examinations of cows	n=26 organic dairy herds (with data from n=1102 conventional herds used for comparison)	Organic status	Veterinary treatment incidence density for mastitis, given as number of cases per 100 cow-year	n/a	Treatment incidence density and udder health scores for organic and conventional farms; p-values for differences between systems. Udder health measured with disease score (UDS), graded 0-9 with 0 representing no signs of disease.	Estimated veterinary TI for mastitis was significantly lower in organic than conventional herds (p=0.038). Organic farms had significantly higher prevalence of cows with UDS 0-2 (p<0.001) and significantly lower prevalence of cows with UDS 6-9 (p=0.002), after correction for effects of milk yield, herd size, breed and lactation number.	Organic status	n/a	Study covered a small geographical area. Conventional farms used for comparison were matched for herd size, geographic location and dairy organisation membership.	Y
Higham LE, Deakin A, Tivey E, Porteus V, Ridgway S, Rayner AC. A survey of dairy cow farmers in the United Kingdom: knowledge, attitudes and practices surrounding antimicrobial use and resistance. Veterinary Record. 2018;183(24):746.	United Kingdom	Dairy cattle	2016-2017	To investigate knowledge, attitudes and practices relating to veterinary medicines on UK dairy farms and their predictors	Cross-sectional online questionnaire of dairy farmer members of a national scale milk supply chain	Self-reported use of veterinary medicines, including antimicrobials by class, reasons for medicine use and any plans for AMU reduction. Self-reported key on-farm health and welfare challenges, waste milk disposal practices, awareness and understanding of AMR.	n=372 farmers, of whom 23 had organic farms, 348 conventional and 1 with conventional and organic production	Organic status, farmer attitudes and relationship with veterinarian	Self-reported use of veterinary medicines, planned/implemented AMU reduction measures and indicators of responsible medicine use (e.g. factors considered when selecting a treatment)	n/a	Frequency of responses and p-values for associations between responses	Organic farmers were significantly less likely to report an HPCIA as one of their three most-used medicines (p=0.012) at 12.5% compared with 41.9% of conventional farmers. 46% of farmers reported feeding waste milk to some or all calves. Accurate descriptions of AMR were associated with higher frequency of veterinary visits to the farm (p=0.002), higher frequency of contact with veterinarians (p=…	Organic status; farmer-veterinarian relationship; herd health planning; herd size	n/a		Y
Busato A, Trachsel P, Schällibaum M, Blum JW. Udder health and risk factors for subclinical mastitis in organic dairy farms in Switzerland. Preventive Veterinary Medicine. 2000;44(3-4):205-20.	Switzerland	Dairy cattle	1997-1998 (and 1992 for conventional herds used for AMR comparison)	To investigate udder health and examine links between management practices and subclinical mastitis, as well as surveying AMR	Observational study; stratified random sample of dairy farms assessed for herd characteristics and management practices, with cows screened for subclinical mastitis; bacteriological examination carried out on samples indicating subclinical mastitis	Herd and farm characteristics and management practices; prevalence of subclinical mastitis; antimicrobial inhibition zone diameter for Streptococci, S. aureus and coagulase-negative Staphylococci isolated from clinical samples	n=152 organic farms, with total n=1907 cows; earlier unpublished study of AMR on conventional Swiss dairy farms used for comparison, n≥187 isolates for each bacterial species	Organic status	No direct AMU measurement, but use versus non-use of antimicrobial dry cow management included in the questionnaire	Inhibition zone diameter, measured against set threshold for each antimicrobial	Percentage of isolates of each type of bacteria (Streptococci, S. aureus and coagulase-negative Staphylococci) with inhibition zone diameter below the specified threshold for each antimicrobial	AMU: similar prevalence of subclinical mastitis observed between farms using antibiotic dry cow management (28.4% prevalence) and farms not using this (26.1%), although no p-value given. AMR: Streptococci showed very high prevalence of neomycin resistance at 98.3% (not tested in samples from conventional farms) and a higher prevalence of gentamicin resistance than on the survey of conventional fa…	n/a	None		Y
Roesch M, Perreten V, Doherr MG, Schaeren W, Schällibaum M, Blum JW. Comparison of Antibiotic Resistance of Udder Pathogens in Dairy Cows Kept on Organic and on Conventional Farms. Journal of Dairy Science. 2006;89(3):989-97.	Switzerland	Dairy cattle	2002-2003	To compare AMR in mastitis pathogens between organic and conventional dairies	Observational cross-sectional study of bacteriological characteristics of milk from geographically matched organic and conventional dairy farms	Cow age and breed; farm SCC data from official records; bacterial culture results for milk from mastitic quarters and MIC for eight antibiotics for Streptococci, S. aureus and coagulase-negative Staphylococci isolated from this	n=120 farms, of which 60 organic for ≥3 years (n=483 cows sampled) and 60 conventional (n=487 cows sampled)	Organic status	n/a	MIC, classified into "sensitive", "intermediate" or "resistant" based on published resistance breakpoints	Percentage of isolates of each type of bacteria (Streptococcus dysgalactiae, S. uberis, Staphylococcus aureus and non-aureus Staphylococci) classed as either intermediate or resistant to each antimicrobial tested	All bacterial species tested: no significant differences in resistance percentage between samples organic and conventional farms for any of the tested antimicrobials (p>0.05) or in percentage of isolates resistant to more than one tested antimicrobial (p>0.05). The only significant difference was that Streptococcus uberis showed a higher percentage of samples resistant to one antibiotic (as oppos…	n/a	Organic status (metric-dependent; organic farms higher risk based on one metric and all other metrics no significant difference)		Y
Sjöström K, Hickman RA, Tepper V, Olmos Antillón G, Järhult JD, Emanuelson U, et al. Antimicrobial Resistance Patterns in Organic and Conventional Dairy Herds in Sweden. Antibiotics. 2020;9(11):834.	Sweden	Dairy cattle	2016-2017	To identify patterns in commensal E. coli AMR in calves from organic and conventional dairies	Observational cross-sectional study of E. coli isolated from organic and conventional farms at two time points, analysed in conjunction with farm AMU data	Culture and sensitivity of E. coli from environmental and faecal samples from five calves at each farm; AMU data from manual collection of empty drug containers on farms	n=60 farms, of which 30 organic and 30 conventional. Samples taken from n=293 calves and n=258 calves in first and second sampling period respectively, as well as n=103 faecal environmental samples	Organic status, AMU	Use or non-use of each of eight antimicrobial drugs during the study period; DCD per animal per year for each antimicrobial	MIC, classified into "sensitive" or "resistant" based on published resistance breakpoints	MIC values and distributions for E. coli isolates, number of antimicrobial classes for which resistance was observed, mean and median MIC and percentage of isolates classified as resistant for each antimicrobial (disaggregated by whether or not herds were treated with that antimicrobial)	Very similar resistance patterns observed across organic and conventional farms and no significant associations observed between AMU and AMR for any of the tested antimicrobials or between AMU and proportion of isolates resistant to ≥3 antimicrobial classes. Organic and conventional farms had no significant differences in AMU but conventional farms used approximately twice the DCD of penicillins …	Organic status (metric-dependent; different antibiotic choice patterns but no significant difference in AMU)	None	Convenience sample but equal numbers of organic and conventional farms for each region, and authors report herd sizes to be representative of national herds.	Y
Nüesch‐Inderbinen M, Hänni C, Zurfluh K, Hartnack S, Stephan R. Antimicrobial resistance profiles of Escherichia coli and prevalence of extended‐spectrum beta‐lactamase‐producing Enterobacteriaceae in calves from organic and conventional dairy farms in Switzerland. MicrobiologyOpen. 2022;11(2).	Switzerland	Dairy cattle	2020	To identify patterns in commensal E. coli AMR in calves from organic and conventional dairies	Observational cross-sectional study of E. coli isolated from organic and conventional farms, analysed in conjunction with farm AMU data	Culture and sensitivity of E. coli from faecal samples from calves; gene sequencing of ESBL-producing isolates; AMU data recorded where available	n=54 farms, of which 24 organic and 30 conventional. n=71 E. coli isolates from 196 calf faecal samples tested for AMR	Organic status, AMU and waste milk feeding	Use or non-use of any antimicrobial drugs, with feeding of waste milk from cows treated with antimicrobials counted as use of antimicrobials	Inhibition zone diameter, classified into "sensitive" or "resistant" based on published resistance breakpoints	Percentage of E. coli isolates classified as resistant to each of 16 antimicrobials, disaggregated by farm type and presence/absence of AMU; odds ratios and p-values for each, based on mixed model	ESBL E. coli isolates were found exclusively on conventional farms (observed in 33% of conventional farms) but E. coli isolates from organically raised calves were significantly more likely to show resistance to kanamycin (OR 11.2, p<0.001), ampicillin (OR 2.78, p=0.046), streptomycin (OR 3.22, p=0.046), and tetracycline (OR 3.91, p=0.045). Isolates from calves exposed to antimicrobials were sign…	n/a	Organic status (metric-dependent; organic farms higher risk than conventional for some types of resistance and lower risk for others)		Y
Vilar MJ, Hovinen M, Simojoki H, Rajala-Schultz PJ. Short communication: Drying-off practices and use of dry cow therapy in Finnish dairy herds. Journal of Dairy Science. 2018;101(8):7487-93.	Finland	Dairy cattle	2016	To assess usage of antibiotic dry cow therapy (DCT) in Finnish dairy farms	Cross-sectional online questionnaire of dairy farmers	Self-reported farm characteristics and drying-off practices including DCT and teat sealant use	n=715 dairy farmers	Herd size, milk yield, milking system	No direct AMU measurement, but self-reported antimicrobial dry cow therapy included in the questionnaire, categorised into "blanket use" (all quarters treated), "selective use" (only in cows/quarters with suspected or diagnosed infection) and non-use	n/a	DCT practices (blanket use, selective use or non-use), p-values for associations with farm characteristics	Selective application of DCT was the most common (78% of farms), with 13.3% using blanket DCT and 8.7% using no DCT at all. Significant predictors of a higher proportion of farms using blanket DCT included: increasing milk yield (p=0.011), increasing herd size (p<0.0001) and use of automatic milking systems (AMS) rather than parlour or pipeline millking systems (p<0.0001). Significant predictors …	Milk yield; herd size; milking practices	n/a	Authors report that the participants of the survey were representative of the Finnish dairy industry	Y
De Verdier K, Nyman A, Greko C, Bengtsson B. Antimicrobial resistance and virulence factors in Escherichia coli from Swedish dairy calves. Acta Veterinaria Scandinavica. 2012;54(1):2.	Sweden	Dairy cattle	2004-2005	To investigate virulence factors and AMR in faecal E. coli from pre-weaned calves	Case-control study, with case and control farms defined as those with diarrhoea occurring in >6 and <3 calves, respectively, out of the 20 most recently born. Samples collected in pairs consisting of one diarrhoeic calf from the case farm and one age-matched healthy calf from the control farm.	Culture and sensitivity of E. coli from faecal samples from calves with no AMU in the last 2 weeks; self-reported calf management practices including AMU for calf diarrhoea	E. coli isolates from faeces of n=95 calves (of which 56 diarrhoeic) on n=85 farms	Herd health, calf management, AMU	Self-reported practices for use of dihydrostreptomycin and any other oral antibiotics for treatment of diarrhoea, categorised as "never", "sometimes", or "often"	MIC, classified into "sensitive" or "resistant" based on published resistance breakpoints	MIC values and distributions, mean and median MIC and p-values for associations between farm attributes and presence (versus absence) of resistance in E. coli samples	61% of isolates were resistant to at least one AMD; 28% were resistant to three or more. The only significant risk factor for presence of AMR in isolates based on multivariable analysis was herd size of ≥121 cows (p≤0.05). Isolates from diarrhoeic "case" calves were significantly more likely to show resistance to ampicillin, tetracycline or sulphonamide (p≤0.05) and significantly more likely to s…	n/a	Herd size	Only BVD-free farms included in the study	Y
Hille K, Ruddat I, Schmid A, Hering J, Hartmann M, Von Münchhausen C, et al. Cefotaxime-resistant E. coli in dairy and beef cattle farms—Joint analyses of two cross-sectional investigations in Germany. Preventive Veterinary Medicine. 2017;142:39-45.	Germany	Dairy cattle and beef cattle	2011-2012	To determine prevalence and risk factors of cefotaxime-resistant commensal E. coli	Observational cross-sectional study using culture and sensitivity testing of E. coli isolates from faecal and environmental samples, analysed in conjunction with questionnaire of farm management practices	Culture and sensitivity of E. coli from faecal and environmental samples; self-reported AMU; farm management including housing, feed, and presence of livestock other than cattle; herd size and cattle breed; acquisition of cattle; hygiene practices; farm location	n=52 dairy cattle farms (from which n=323 samples taken) and n=60 beef cattle farms (from which n=455 samples taken)	AMU; farm characteristics including location, herd size and production intensity; farm management including housing and feed; internal and external biosecurity	Use or non-use of antimicrobial treatment for all animals in the sampled group	Growth of E. coli colonies cultured on cefotaxime-containing agar plates (presence or absence for each sample); prevalence calculated at farm level and sample level	Prevalence percentages for cefotaxime resistant E. coli (CREC) at farm level and sample level; prevalence ratios and p-values for predictors of prevalence	Dairy cattle: proxy factors for lower intensity were significantly associated with lower prevalence (feeding own grain (PR 0.580, p=0.002), having a forest within 1km radius (PR 0.641, p=0.014)); feeding hay was significantly associated with increased pravalence of CREC (PR 1.477, p=0.047). Beef cattle: proxy factors for lower intensity were associated with lower CREC prevalence (only one stable …	n/a	Internal biosecurity; AMU; production intensity (based on proxy measures)		Y
Deng Z, Lam TJGM, Hogeveen H, Spaninks M, Heij N, Postema M, et al. Antimicrobial use and farmers' attitude toward mastitis treatment on dairy farms with automatic or conventional milking systems. Journal of Dairy Science. 2020;103(8):7302-14.	Netherlands	Dairy cattle	2016-2017	To compare farmer attitudes towards mastitis treatment and AMU between those using conventional and automatic milking systems	Observational study using herd data, farmer interviews, AMU data from veterinary records, milk SCC analysis, and culture and sensitivity of mastitis pathogens	Self-reported mastitis management practices; farm characteristics; longitudinal SCC data; AMU, including total amount, intrammammary treatments in lactating cows, dry cow therapy, injectable antimicrobials, proportion of each of latter three as part of total AMU	n=42 dairy farms with automatic milking systems (AMS) and n=254 with conventional milking systems (CMS)	Milking system	Animal-defined daily doses (ADDD), total and disaggregated for intramammary during lactation, intramammary in dry cows and parenteral injection	MIC, classified into "sensitive" or "resistant" based on published resistance breakpoints from human medicine	p-values for associations between milking system and differences in AMU patterns and attitudes to mastitis treatment; comparison of bacteriological results for milk, including AMR patterns in Staphylococcus aureus, non-aureus Staphylococci, Streptococcos uberis and Streptococci dysgalactiae	Both systems showed similar overall AMU, with average 39% attributed to DCT. Farms with AMS showed significantly lower proportion of intramammary mastitis treatment as a proportion of total AMU than farms with CMS (p=0.03). Discussing mastitis, AMS farmers were significantly more likely to mention systemic signs (p=0.006), but reported similar approaches to mastitis treatment between AMS and CMS.…	None	None	Herds using AMS were significantly larger than those using CMS (p=0.02)	Y
Nyman AK, Ekman T, Emanuelson U, Gustafsson AH, Holtenius K, Waller KP, et al. Risk factors associated with the incidence of veterinary-treated clinical mastitis in Swedish dairy herds with a high milk yield and a low prevalence of subclinical mastitis. Preventive Veterinary Medicine. 2007;78(2):142-60.	Sweden	Dairy cattle	1997-1998	To investigate factors associated with incidence of clinical mastitis requiring veterinary treatment in herds with high milk yield and low prevalence of subclinical mastitis	Case-control study, with case farms defined as those with 27.3-67.5 mastitis cases per 100 cow-years requiring veterinary treatment and control farms as those with ≤10.8.	Incidence of veterinary-treated diseases; production data and herd characteristics; milk SCC and other quality parameters; farmer questionnaires regarding management; farm observations by investigators	n=158 dairy farms, of which n=76 case and n=77 control farms	Housing type, feed storage facilities, milking routines, cow cleanliness, cow BCS, milking machine maintenance, milk yield, cow breed	Veterinary treatment incidence for mastitis per 100 cow-years	n/a	Odds ratio and p-value for predictors of farms being in the case or control group	Range of significant risk factors for status as a "case" farm. Farmer attitude factors were: decision to treat cows with antimicrobials if they exhibited high SCC during lactation (OR 12.5, p<0.001) and seeking veterinary treatment in response to changes in milk (c.f. waiting for systemic signs, OR 12.5, p<0.001), Herd factors: Swedish Holstein breed (compared with Swedish Red-and-White, OR 11.2,…	Farmer attitudes; herd age distribution; breed; herd health; internal biosecurity; feed; housing	n/a		Y
Cook JG. Effect of pegbovigrastim treatment on the incidence of post-calving antimicrobial treatments in four UK dairy herds. Vet J. 2020;259-260.	United Kingdom	Dairy cattle	2017-2018	To assess the effect of pegbovigrastin on incidence of antibiotic treatments in dairy cows in the first 30 days after parturition	Randomised controlled trial, in which cows in the treatment group injected with pegbovigrastim approximately 14 days before calving and within 24 hours of calving	Study group (treatment vs. control), farm, parity, season of calving, treatment with antimicrobials for mastitis or other indications	n=1865 cows across four farms, of which n=933 treated cows and n=932 control cows	Treatment with pegbovigrastim, farm of origin, parity, season of calving	Treatment or non-treatment of each cow with antibiotics in the first 30 days following parturition (disaggregated for mastitis treatment and any other treatment)	n/a	Percentage of cows in each group treated with antibiotics; odds ratios and p-values for associations between predictors and AMU	The treatment group had significantly lower odds of treatment with antimicrobials in the first 30 days following parturition (OR 0.51, p<0.05).Cows in 3rd parity or later had higher odds of AMU (OR 1.55, p<0.05) and cows had higher odds of AMU if they calved in summer (OR 1.08, p<0.001) or winter (OR 1.68, p<0.05) compared with autumn. Marked variation between farms: significant difference in odd…	Non-antibiotic preventative treatment (pegbovigrastin); season of calving	n/a		Y
Watson E, Jeckel S, Snow L, Stubbs R, Teale C, Wearing H, et al. Epidemiology of extended spectrum beta-lactamase E-coli (CTX-M-15) on a commercial dairy farm. Veterinary Microbiology. 2012;154(3-4):339-46.	United Kingdom	Dairy cattle	2008-2009	To describe the epidemiology of extended spectrum beta-lactamase E-coli (CTX-M-15) within a dairy farm	Longitudinal study of faecal samples from calves, heifers, dry cows and high and low yielding (early and late lactation) cows; second investigation of calving pen environmental samples and faecal samples from periparturient cows	List of antimicrobials used (not quantified) from farm log books; herd characteristics; culture and PCR of samples to identify CTX-M E. coli	Longitudinal study: n=976 faecal samples from n=142 calves, and n=55 faecal samples from each category of adult cattle; study of periparturient cattle: n=62 cows sampled once in 2008 and n=24 animals sampled both pre- and post-calving in the 2009	Stage in production cycle	n/a	Prevalence of CTX-M E. coli	Prevalence percentages for CTX-M E. coli at different points in the production cycle; odds ratios and p-values for comparisons of prevalence between groups	CTX-M E. coli significantly more prevalent in samples from milking cows than in the herd as a whole (p<0.01). Cows and heifers were significantly more likely to be CTX-M E. coli positive in the 10 days post-parturition than the 9 days pre-parturition (OR 7.6, p<0.05). CTX-M E. coli isolated from 95.6% of calves sampled at two days old, and identified in calving pens. Longitudinal prevalence patte…	n/a	Animal age and stage in production cycle		Y
Schubert H, Morley K, Puddy EF, Arbon R, Findlay J, Mounsey O, et al. Reduced Antibacterial Drug Resistance and bla(CTX-M )beta-Lactamase Gene Carriage in Cattle-Associated Escherichia coli at Low Temperatures, at Sites Dominated by Older Animals, and on Pastureland: Implications for Surveillance. Applied and Environmental Microbiology. 2021;87(6).	United Kingdom	Dairy cattle	2017-2018	To identify factors associated with presence of antimicrobial resistant E. coli (particularly β-lactamase +ve E. coli)	Longitudinal study over 2 years, using culture, sensitivity and PCR for phenotype and specific resistance genes for E. coli isolates from faecal samples	AMU data from veterinary records, self-reported management practices, meteorological data, culture and sensitivity of faecal and environmental E. coli isolates, PCR of these isolates for bla_CTX-M gene	n=53 dairy farms, from which n=4581 samples taken	Dry cow management (including AMU), housing and pasture, hygiene, climate	mg/kg PCU, use/non-use of specific antibiotics in preceeding 6 months	Prevalence of resistance to each antimicrobial (based on MIC values for published breakpoints) among E. coli isolates; prevalence of bla_CTX-M gene carriage	Prevalence of phenotypic resistance and bla_CTX-M carriage in E. coli isolates, odds ratios and p-values for risk factors	Samples from the environments of unweaned heifers had higher odds of bla_CTX-M positivity than overall (OR 4.52, p<0.00000001) and among calves, carriage of this gene was significantly associated with farm history of DCT with cefquinome (OR 4.18, p=0.00003) and framycetin (OR 1.91, p=0.04). bla_CTX-M carriage was significantly associated with higher average monthly temperature in calves (OR 1.57,…	n/a	Animal age and stage in production cycle; internal biosecurity; climate/weather	All sampled farms were in the same geographical region	Y
Weber LP, Dreyer S, Heppelmann M, Schaufler K, Homeier-Bachmann T, Bachmann L. Prevalence and Risk Factors for ESBL/AmpC-E. coli in Pre-Weaned Dairy Calves on Dairy Farms in Germany. Microorganisms. 2021;9(10):12.	Germany	Dairy cattle	2018-2019	To detect risk factors for faecal cefotaxime-resistant (ESBL/AmpC) E. coli prevalence in pre-weaned calves and their dams	Cross-sectional observational study using culture and sensitivity of faecal samples and questionnaire of farm management practices	Self-reported farm management practices; herd characteristics and production parameters from farm management programs; AMU from veterinary records covering 6 weeks up to sampling; phenotypic resistance of E. coli isolates	Faecal samples from n=1442 calves and n=1374 dams (in dam-calf pairs wherever possible) on n=72 farms	AMU; animal age group; calf management practices (including waste milk feeding); heifer and milking cow management; milking practices and yield; housing and feed; internal and external biosecurity	Use or non-use of antibiotic DCT, use or non-use of specific antibiotics, use or non-use of antibiotic treatments in sampled calves, universal or selective use of antibiotic treatment of mastitis cases	Prevalence of phenotypic resistance based on selective culture of cefotaxime-resistant E. coli	Prevalence of resistant isolates; odds ratios and p-values for predictors	Calves: significantly higher odds of prevalence in calves from farms practising waste milk feeding (OR 9.65, p=0.005) and daily cleaning of calf feeding equipment (OR 6.03, p=0.021), and significantly lower for farms that used preventative treatment for cows (OR 0.13, p=0.029). Dams: no multivariable model feasible, but univariable model gave significantly lower odds of resistance in farms practi…	n/a	Waste milk feeding of calves; internal biosecurity; non-antimicrobial preventative treatment		Y
Heuvelink AE, Gonggrijp MA, Buter RGJ, Ter Bogt-Kappert CC, van Schaik G, Velthuis AGJ, et al. Prevalence of extended-spectrum and AmpC beta-lactamase-producing Escherichia coli in Dutch dairy herds. Veterinary Microbiology. 2019;232:58-64.	Netherlands	Dairy cattle	2011-2013	To evaluate any changes in prevalence of ESBL/AmpC-E. coli during a period of national AMU policy change, and to assess ESBL/AmpC-E. coli prevalence in Dutch dairy cattle of different age groups	Cross-sectional observational study with longitudinal elements (sampling at two time points), using culture and sensitivity of E. coli from faecal samples	Sample time-point and provenance (farm, age group and, where relevant, individual); culture and sensitivity of samples to identify ESBL/AmpC-E. coli; PCR for specific ESBL/AmpC genes	2013 sample: n=196 conventional dairy farms, from which faecal samples taken individually from n=748 calves, n=965 young stock and n=2920 dairy cows, and n=194 pooled floor samples. Comparison from 2011 sampled n=500 herds	Sampling year (as proxy for national AMU policy), animal age group	Sampling year (proxy for national AMU patterns, with reduction of 3rd and 4th generation cephalosporins decreasing)	Prevalence of phenotypic resistance based on disc diffusion; colony-forming units (CFU) of ESBL/AmpC-E. coli in each sample, categorised into "low", "medium", or "high"; presence of specific ESBL/AmpC genes	ESBL/AmpC-E. coli prevalence at between-herd level and individual animal level, and degree of shedding of ESBL/AmpC-E. coli for each individual; 95% confidence intervals and p-values for comparisons between time-points and groups	Estimated between-herd ESBL/AmpC-E. coli prevalence of 18% in 2013, significantly reduced from 2011 (p<0.03), when estimated prevalence based on similar methods was 32.7%. Calves had significantly higher prevalence of ESBL/AmpC-E. coli at 19.3% (CI 16.4-22.1%) compared to 0.9% in young stock (CI 0.3-1.5%), and 0.8% in cows (CI 0.5-1.2%). Shedding levels were higher in calves, with 17.4% of positi…	n/a	Animal age and stage in production cycle	Data from 2011 used in comparison is from Gonggrijp et al., 2016	Y
Duse A, Waller KP, Emanuelson U, Unnerstad HE, Persson Y, Bengtsson B. Risk factors for quinolone-resistant Escherichia coli in feces from preweaned dairy calves and postpartum dairy cows. Journal of Dairy Science. 2015;98(9):6387-98.	Sweden	Dairy cattle	2013-2014	To identify risk factors for quinolone-resistant E. coli (QREC) from dairy calves and postpartum cows	Case-control study, with case farms defined as those with previously measured mean within-sample QREC >10% and control farms as those on which QREC had not been detected	Culture and sensitivity of faecal samples; farmer interviews for management practices; investigator-assessed cleanliness of set locations on farm	n=23 dairy farms, from which faecal samples collected from total n=345 preweaned calves with no history of AMU and n=115 postpartum cows	Internal biosecurity, external biosecurity, calving practices, cow and calf management including waste milk feeding	n/a	Within-sample prevalence of QREC (to measure degree of shedding) and between-sample prevalence, based on selective culture	Within-sample and between-calf prevalence of QREC; coefficient and p-value of risk factors for each predictor	QREC was significantly more often isolated from calves than cows (p<0.001). Higher within-sample QREC prevalence among calves was significantly associated with: being <18d old (p<0.001), sampled calf being fed waste milk (p<0.001), systemic fluoroquinolone use in farm in last 4 months (p<0.001), herd history farmer ever using waste milk from fluoroquinolone-treated cows to feed calves in the herd…	n/a	Animal age and stage in production cycle; internal biosecurity; external biosecurity; calving practices; waste milk feeding; housing	All farms sampled from same geographic region and with same historical fluoroquinolone use and same housing type.	Y
Holstege MMC, De Bont-Smolenaars AJG, Santman-Berends IMGA, Van Der Linde-Witteveen GM, Van Schaik G, Velthuis AGJ, et al. Factors associated with high antimicrobial use in young calves on Dutch dairy farms: A case-control study. Journal of Dairy Science. 2018;101(10):9259-65.	Netherlands	Dairy cattle	2012-2013 for AMU data, 2014 for surveys	To investigate factors associated with high farm-level AMU in dairy calves	Case-control study of high-AMU and low-AMU farms, with case farms defined as those recording farm-level animal defined daily doses (DDDA_F) >28 in calves under 56 days old and control farms as those with DDDA_F <0.5	AMU data from national records; self-reported farm management practices, herd characteristics, health status and farmer opinions collected by telephone questionnaire	n=200 conventional dairy farms, of which n=100 case and n=100 control farms	Farmer attitudes, young stock management, hygiene, housing, vaccination, calf health, herd size	Farm-level animal defined daily doses (DDDA_F), with farms categorised into high-AMU case farms and low-AMU control farms based on 90th percentile and median use, respectively	n/a	Odds ratio and p-value for predictors of farms being in the case or control group	Odds of being a high AMU farm were associated with: not starting treatment of sick calves with non-antibiotic supportive treatment (OR 11.4, p<0.01), keeping the <56d old calves on partially slatted floors c.f. non-slatted floors (OR 4.6, p<0.01), farmer beliefs that young stock do not need specific management (OR 4.1, p=0.01), self-reported respiratory disease in >10% of the calves compared with…	Farmer attitudes (including non-antibiotic treatment approaches); herd health status; housing	n/a		Y
Aust V, Knappstein K, Kunz HJ, Kaspar H, Wallmann J, Kaske M. Feeding untreated and pasteurized waste milk and bulk milk to calves: effects on calf performance, health status and antibiotic resistance of faecal bacteria. Journal of Animal Physiology and Animal Nutrition. 2013;97(6):1091-103.	Germany	Dairy cattle	2007-2008	To investigate the impact of feeding bulk milk or waste milk, pasteurised or not, to calves	Longitudinal feeding trial, with calves separated into four treatment groups: bulk milk (BM) and waste milk (WM), pasteurised and unpasteurised for each	Production parameters, neonatal diarrhoea incidence and duration, milk bacteriology, culture and sensitivity of E. coli and Enterococcus species from faecal samples at days 2,13,28 and 56 of life	n=114 calves from one large scale dairy farm	Waste milk and bulk milk feeding of calves	n/a	MIC for 25 antibiotics for E. coli and 23 for Enterococcus faecalis, assessed against published clinical breakpoints where available and MIC_90 (concentration that inhibited 90% of visible colony growth) for all others	Prevalence of resistance for each bacteria-drug combination, p-values for comparisons of treatment group resistance prevalences with baseline values from day 2 samples	Significantly higher prevalence of resistance in E. coli from pasteurised WM-fed calves than BM-fed calves for cefotaxime (p=0.031), nalidixic acid (p=0.009) and sulfamethoxazole-trimethoprim (p=0.031); non-significant trend for the same pattern in calves fed unpasteurised milk. Resistance prevalence was significantly higher than baseline level in E. coli from pasteurised and unpasteurised WM-fed…	n/a	Waste milk feeding of calves; age of calves (temporal trend not studied extensively)		Y
Brunton LA, Reeves HE, Snow LC, Jones JR. A longitudinal field trial assesing the impact of feeding waste milk containing antibiotic residues on the prevalence of ESBL-producing Escherichia coli in calves. Preventive Veterinary Medicine. 2014;117(2):403-12.	United Kingdom	Dairy cattle and beef cattle	2013	To assess the effects of waste-milk feeding on prevalence of ESBL E. coli in calf faeces	Longitudinal feeding trial with calves divided into WM feeding (treatment) and milk replacer (control) groups	Quantification of total E. coli and phenotypically ESBL E. coli isolated from calf faecal samples; PCR of phenotypically identified ESBL E. coli for CTX-M; antibiotic residue analysis of milk samples; calf weights at four time points	n=50 calves from a closed dairy farm with known ESBL E. coli and use of cefquinome	Waste milk feeding of calves; calf age	n/a	Proportion of isolated E. coli showing ESBL phenotype based on selective culture on cefotaxime-containing plates	Proportion of ESBL E. coli isolated	Cefquinome detected in 87% of WM samples. Significantly higher absolute numbers of resistant E. coli in WM group (p<0.001), though all calves at some point in the study shed at least some resistant E. coli. No difference in the proportion of AMR-shedding calves observed at the start of the study period but significant difference emerged at around 3wks (p<0.05 for every sampling point from then un…	n/a	Waste milk feeding of calves; age of calves	Treatment group calves had significantly higher mean weight than control group calves at 4, 7 and 13 weeks (p<0.001 at each of these time points), but control group was fed milk replacer rather than milk.	Y
Maynou G, Bach A, Terré M. Feeding of waste milk to Holstein calves affects antimicrobial resistance of Escherichia coli and Pasteurella multocida isolated from fecal and nasal swabs. Journal of Dairy Science. 2017;100(4):2682-94.	Spain	Dairy cattle	2013-2015	To investigate links between waste milk (WM) vs milk replacer (MR) feeding of calves and AMR in E. coli and Pasteurella multocida	Longitudinal feeding trial, with calves from four farms as the WM (treatment) group and calves from the other four farms as the MR (control group)	Culture and sensitivity results for calf, dam and environmental samples; treatment group	n=8 commercial Holstein dairy farms, from which which faecal swabs collected from total n=825 6-week-old calves and n=345 calves at one year of age and nasal swabs collected from total n=165 6-week-old calves and n=69 calves at one year of age	Waste milk feeding of calves; calf age; farm of origin	n/a	Inhibition zone diameter, classified into "sensitive", "intermediate", or "resistant" based on published resistance breakpoints	Percentage of resistant and intermediate isolates for each of eight antimicrobials for E. coli and nine for P. multocida; odds ratios and their p-values for presence of resistance for each, comparing WM and control groups; p-values for differences in resistance phenotypes of isolates from calf-dam pairs	Isolates from WM farms had significantly higher proportions of E. coli resistant to enrofloxacin (OR 6.1, p=0.004), florfenicol (OR 6.6, p=0.014) and streptomycin (OR 4.1, p=0.019). WM farms had significantly higher proportions of P. multocida resistant to colistin (p<0.05) than control farms. Significant differences in resistance phenotypes of E. coli from dam-calf pairs (p<0.001). Changes in re…	n/a	Waste milk feeding; calf age		Y
Maynou G, Migura-Garcia L, Chester-Jones H, Ziegler D, Bach A, Terré M. Effects of feeding pasteurized waste milk to dairy calves on phenotypes and genotypes of antimicrobial resistance in fecal Escherichia coli isolates before and after weaning. Journal of Dairy Science. 2017;100(10):7967-79.	USA	Dairy cattle	2014	To evaluate the effects of feeding pasteurised waste milk (pWM) containing AMD residues on AMR of faecal commensal E. coli	Longitudinal feeding trial with calves divided into a treatment group fed pWM containing β-lactam antibiotics and a control group fed milk replacer	Treatment group; culture and sensitivity of E. coli from faecal samples and PCR for specific resistance genes	n=52 Holstein female calves at the University of Minnesota, originating from three commercial dairy farms	Waste milk feeding	n/a	Inhibition zone diameter, classified into "sensitive", "intermediate", or "resistant" based on published resistance breakpoints; presence of specific resistance genes	Prevalence of phenotypic resistance for each tested antimicrobial; prevalence of specific AMR genes; p-values for comparisons of prevalence between treatment groups	Calves fed pWM had significantly higher prevalence of E. coli phenotypically resistant to β-lactams: ampicillin, cephalothin and ceftiofur (p<0.01 for all three), as well as higher prevalence of E. coli with the bla_CMY-2 resistance gene (p<0.05), compared to control calves. Calves fed pWM showed increase in ampicillin and cephalothin resistance prevalence from day 1 to day 35 (p<0.05), reducing …	n/a	Waste milk feeding	Treatment/feeding trial. hence inclusion in review despite location.	Y
Duse A, Waller KP, Emanuelson U, Unnerstad HE, Persson Y, Bengtsson B. Risk factors for antimicrobial resistance in fecal Escherichia coli from preweaned dairy calves. Journal of Dairy Science. 2014;98(1):500-16.	Sweden	Dairy cattle	2011-2012	To identify risk factors, especially regarding colostrum and waste milk, affecting pre-weaned calf AMR	Observational cross-sectional study using culture and sensitivity testing and PCR of E. coli isolates from faecal samples, analysed in conjunction with questionnaire of farm management practices	Culture and sensitivity of E. coli from faecal samples and PCR for specific resistance genes; AMU data, geographic region and herd breed from national records; self-reported farm management practices including waste milk feeding	n=243 farms, from which a total n=729 calves sampled	Organic status, breed, dry cow treatments, colostrum feeding of calves, waste milk feeding, housing, AMU	Recorded veterinary treatment incidence (TI) from national database, in cases per 100 cow-years; self-reported antimicrobial TI of cows and preweaned calves; self-reported use/non-use of specific antimicrobials	Proportion of isolated E. coli showing phenotypic resistance to streptomycin, nalidixic acid and cefotaxime based on selective culture; MIC for 12 antimicrobials assessed against published clinical breakpoints; prevalence of specific AMR genes	Within sample prevalence of E. coli isolates resistant to streptomycin, nalidixic acid and cefotaxime; MIC values and between-calf prevalence of resistance; prevalence of specific AMR genes; p-values for predictors of AMR	Increasing calf age was significantly associated with decreasing prevalence of resistance to ampicillin, streptomycin, tetracycline and kanamycin (p<0.05 for all four). Larger herds showed significantly higher prevalence of resistance to streptomycin, tetracycline and kanamycin (p<0.05 for all three) and higher odds of at least one cefotaxime-resistant E. coli isolate (OR 3.36, p=0.02 for 63-98 c…	n/a	Herd size, milking system, AMU including dry cow management, calf age, time of year, housing, waste milk feeding		Y
Scherpenzeel CGM, Tijs SHW, Den Uijl IEM, Santman-Berends IMGA, Velthuis AGJ, Lam TJGM. Farmers’ attitude toward the introduction of selective dry cow therapy. Journal of Dairy Science. 2016;99(10):8259-66.	Netherlands	Dairy cattle	2013-2014	To examine Dutch farmers' attitudes to selective DCT	Observational cross-sectional study using farmer questionnaire correlated with mastitis, SCC and AMU data	Farmer-reported clinical mastitis cases (with standardised case definition); AMU, SCC and herd characteristics data from national records; self-reported management practices and views on dry cow management	n=177 conventional dairy herds	Farmer attitudes, herd health status	Animal-defined daily doses per year (ADDD/Y), total and disaggregated for intramammary and parenteral injection; self-reported DCT practices	n/a	p-values for predictors of AMU/DCT practices	75% of farmers in study used a form of selective DCT, with % increasing during the study. Significant differences in total AMU (p≤0.05) between farms using DCT for all cows, farms using selective DCT but with high use and farms using selective DCT with low use (in decreasing order of AMU). No significant difference seen in non-DCT AMU between groups. Internal teat sealants at drying-off significa…	Dry cow management; farmer attitudes (based on associations between attitudes and DCT practices)	n/a		Y
Stevens M, Piepers S, De Vliegher S. Mastitis prevention and control practices and mastitis treatment strategies associated with the consumption of (critically important) antimicrobials on dairy herds in Flanders, Belgium. Journal of Dairy Science. 2016;99(4):2896-903.	Belgium	Dairy cattle	2012-2013	To identify any associations between mastitis control management practices and AMU, especially HPCIAs	Observational cross-sectional study assessing AMU and self-reported farm management practices	AMU based on "bin audits" of medicine packaging; farm management (prioritising practices previously shown to help prevent mastitis) collected via face-to-face interviews	n=57 dairy herds	Milking practices, mastitis management, herd health program participation, farmer attitudes, farmer-veterinarian relationship	Antimicrobial treatment incidence (TI), measured for all antimicrobials and for HPCIAs specifically	n/a	p-values for statistical associations between predictors and total and HPCIA TI	Total TI was significantly lower in farms using selective DCT (p=0.025), those with a veterinary herd health programme in place (p=0.001) and where intramammary homeopathic treatments were used in (sub)clinical mastitis cases (p=0.044). Higher TI for HPCIA was associated with herds in which farmers treated subclinical mastitis for ≥5 days compared with those in which subclinical mastitis cases we…	Herd health planning, selective DCT, use of non-antimicrobial treatments	n/a	Convenience sample	Y
Scherpenzeel CGM, Den Uijl IEM, Van Schaik G, Olde Riekerink RGM, Keurentjes JM, Lam TJGM. Evaluation of the use of dry cow antibiotics in low somatic cell count cows. Journal of Dairy Science. 2014;97(6):3606-14.	Netherlands	Dairy cattle	2011-2012	To evaluate impacts of selective DCT on mastitis-related AMU and udder health	Intervention study with split-udder design (2 quarters treated, so each cow acting as own control ); SCC and bacterial culture carried out	Mastitis-related AMU, treatment group, SCC, bacterial milk culture results to identify infection, clinical mastitis incidence	n=1657 dairy cows from n=97 dairy herds	Dry cow management	Animal daily doses (ADD) per quarter during study period	n/a	Total mastitis-related AMU including DCT, intrammammary mastitis treatments and parenteral injectable mastitis treatments; p-values for comparison of AMU, SCC and clinical mastitis incidence between treatment and control quarters	Total AMU related to mastitis was reduced by 85% in quarters selectively treated (i.e. additional AMU for clinical mastitis was not enough to counteract this; no p-value given). However, selective DCT was associated with a significant increase in incidence of mastitis (incidence ratio 1.7, p<0.001) per quarter-day at risk. SCC was significantly higher in quarters dried off without DCT when measur…	Selective DCT	n/a	For inclusion in the study, cows had to have clinically healthy udders and low SCC at last drying-off, defined as <150,000 cells/ml if primiparous and <250,000 cells/ml if multiparous	Y
More SJ, Clegg TA, O'Grady L. Insights into udder health and intramammary antibiotic usage on Irish dairy farms during 2003-2010. Irish Veterinary Journal. 2012;65(1):7.	Ireland	Dairy cattle	2003-2010	To investigate udder health and intramammary AMU in dairy cows acros the Irish dairy industry	Descriptive study of existing data including SSC from industry milk records, wholesale veterinary sales data and government records of farms non-compliant with animal health requirements	Herd-level SSC and herd sizes from industry milk records, veterinary sales data for intramammary antimicrobials and government records of farms non-compliant with animal health requirements	n=9,057 dairy herds, from which n=295,286 milk recordings	Temporal trends (proxy for changes to policy and attitudes of farmers and veterinarians); herd health status, herd size	Number of antimicrobial intramammary tubes and kg of active substance	n/a	Estimated DCT coverage based on sales of antimicrobial DCT; odds ratios and p-values for farm SCC	Estimated national DCT coverage at 92.7% of cows eligible for DCT. Herds in the lowest quartile for number of cattle had higher odds of SCC >400,000 cell/ml than larger herds (p<0.001 for second, third and fourth quartiles, odds ratios 0.86, 0.79 and 0.73 respectively).	Herd size (circumstantial, based on SCC as an udder health indicator)	n/a		Y
Snow LC, Warner RG, Cheney T, Wearing H, Stokes M, Harris K, et al. Risk factors associated with extended spectrum beta-lactamase Escherichia coli (CTX-M) on dairy farms in North West England and North Wales. Preventive Veterinary Medicine. 2012;106(3-4):225-34.	United Kingdom	Dairy cattle	2009-2010	To investigate the potential spread of an ESBL (CTX-M) E. coli strain from a specific farm and to identify risk factors for presence of CTX-M E. coli on dairy farms	Observational cross-sectional study using farmer questionnaire correlated with bacterial culture and sensitivity results for E. coli from faecal and environmental samples and molecular analysis of isolates	Self-reported farm management practices including external biosecurity (e.g. new stock sourcing), internal biosecurity (e.g. cleaning protocols, slurry management) and AMU	n=65 dairy farms in North West England and North Wales, of which n=18 "linked" farms had received cattle from a known ESBL-E. coli positive farm and n=48 control farms with no links with index farm	External biosecurity, internal biosecurity, AMU	Use/non-use of specific antimicrobials on-farm in the 12 months prior to sampling	Presence/absence and strain of CTX-M E. coli	Between-farm prevalence and strain of CTX-M E. coli; odds ratios and p-values for predictors of CTX-M E. coli presence on farm	Odds of CTX-M E. coli presence significantly higher on farms storing slurry in a pit rather than a tank (OR 6.16, p=0.044) and having used 3rd or 4th generation cephalosporins in the last 12 months (OR 3.93, p=0.037). Lower odds of CTX-M E. coli presence were significantly associated with quarantining all new cattle (OR 0.07, p=0.04) or having a closed herd (OR 0.05, p=0.004). Farms disinfecting …	n/a	Internal biosecurity; external biosecurity; AMU (specific antimicrobials)		Y
Locatelli C, Cremonesi P, Caprioli A, Carfora V, Ianzano A, Barberio A, et al. Occurrence of methicillin-resistant Staphylococcus aureus in dairy cattle herds, related swine farms, and humans in contact with herds. Journal of Dairy Science. 2017;100(1):608-19.	Italy	Dairy cattle, pigs	2010	To investigate the circulation of MRSA between farms	Prevalence survey of MRSA in human, environmental, cattle and swine samples on two farms; genotypic and phenotypic analysis of isolates to infer patterns of infection spread	Culture and sensitivity and PCR results for MRSA isolated from quarter milk samples and nasal swabs from dairy cows, pig nasal swabs, environmental dust samples and farmer/farm worker nasal swabs.	Cattle from n=2 unrelated dairy farms previously identified as MRSA-positive, both with swine-keeping facilities <100m from cattle facilities and sharing service passages between livestock species	Sample source	n/a	Between-sample prevalence and strains of MRSA among different sample types	Between-sample prevalence and strains of MRSA; inferred reservoirs and infection patterns	Herd-level MRSA prevalence estimated from quarter milk samples: 4.8% for one farm and 60% for the other. Several different lineages detected; some of the same lineages isolated from millk and human samples as well as swine nasal swabs and swine barn dust samples - suggestive of circulation between species. Study also found clustering MRSA strains two years apart at the same dairy farm with low MR…	n/a	External and internal biosecurity, particularly hygiene at milking (circumstantial)		Y
Schnitt A, Lienen T, Wichmann-Schauer H, Cuny C, Tenhagen BA. The occurrence and distribution of livestock-associated methicillin-resistant Staphylococcus aureus ST398 on German dairy farms. Journal of Dairy Science. 2020;103(12):11806-19.	Germany	Dairy cattle	2018-2019	To investigate occurrence and distribution of MRSA on 20 dairy farms	Prevalence survey of MRSA in human, environmental, adult cattle and youngstock samples; genotypic and phenotypic analysis of isolates; correlation with management practices and sample sources	C&S and SCC of bulk milk and quarter milk samples, and some environmental samples, PCR of suspected MRSA isolates. Survey on farm management and observations of milking hygiene procedures.	n=20 dairy herds with history of isolation of MRSA on-farm in previous years, from which n=3782 samples analysed	Animal age group and parity; mastitis management practices and milking protocols; udder health; internal biosecurity practices including hygiene; mixed species farming	n/a	Between-sample prevalence and strains of MRSA among different sample types	Between-sample prevalence and strains of MRSA; p-values for predictors of MRSA carriage	Highest MRSA-positive test rate (22.7%) in nasal swabs from milk-fed calves (no p-value given for comparison with other groups). 16/20 farms reported WM feeding. High SCC (defined as <150,000 cells/ml in primiparous and 250,000 cells/l in multiparous cows) was significantly associated with higher odds of MRSA carriage (OR 6.153, p<0.001). Cows in the "high-risk group" (those with current high som…	n/a	Udder health; history of MRSA carriage; internal biosecurity, especially with respect to milking (no statistical analysis)		Y
Verhegghe M, Pletinckx LJ, Crombé F, Vandersmissen T, Haesebrouck F, Butaye P, et al. Methicillin-Resistant Staphylococcus aureus (MRSA) ST398 in Pig Farms and Multispecies Farms. Zoonoses and Public Health. 2013;60(5):366-74.	Belgium	Dairy cattle; pigs; broiler and laying chickens	2009	To assess relative prevalence of MRSA in pig-only and mixed farms	Prevalence survey of MRSA in pigs and other livestock species kept on the same farm; lineage analysis of isolates; comparison of MRSA status between farm types	Species present on farm; farmer daily contact time for each species and procedure on barn entry; culture and sensitivity with lineage analysis of MRSA isolates from samples from pig and cattle nares and poultry nares, earlobes and cloaca	n=30 farms, of which n=10 pig-only, n=10 pig/poultry and n=10 pig/dairy cattle farms, with n=10 swabs taken from each species kept on farm	Mixed-species farming; internal biosecurity	n/a	Presence/absence of MRSA; between-farm and between-sample prevalence and strains of MRSA among samples	Between-farm and between-sample prevalence and strains of MRSA among samples; odds ratios and p-values for MRSA presence/absence between sampled species and sampled farm types	No significant effect of cattle or poultry presence on pig MRSA staus; MRSA detected significantly more often in pigs than in dairy cattle (OR 8, p=0.024), and much more often than in poultry (OR 104, p<0.001). No poultry-only or cattle-only farms sampled, so not possible to infer effect of pigs on MRSA status of poultry or cattle.	n/a	Species (but not necessarily multi-species farming)	Authors suggest transfer to cattle might be higher due to higher contact time with dairy cattle c.f. broilers/layers	Y
Santman-Berends IMGA, Gonggrijp MA, Hage JJ, Heuvelink AE, Velthuis A, Lam TJGM, et al. Prevalence and risk factors for extended-spectrum β-lactamase or AmpC-producing Escherichia coli in organic dairy herds in the Netherlands. Journal of Dairy Science. 2017;100(1):562-71.	Netherlands	Dairy cattle	2011-2012	To identify prevalence and risk factors for ESBL/AmpC E. coli on organic dairy farms	Observational cross-sectional study of organic farms using culture and sensitivity of E. coli from slurry samples, AMU from veterinary prescribing records, and self-reported management practices from farmer questionnaires	Housing, hygiene, feeding, milking, udder health, treatment regimens	n=90 organic dairy farms	External biosecurity; internal biosecurity; milking practices; housing and feeding; udder health; mastitis treatment practices	Animal-defined daily doses per farm per year (ADDD_F/Y), total and disaggregated for oral treatment, intramammary DCT and intramammary mastitis treatment for lactating cows	Presence/absence of ESBL/AmpC	Presence/absence and between-farm prevalence of ESBL/AmpC E. coli; odds ratio and p-value for predictors of presence	No significant difference in AMU (total amount or route) between farms with and without detection of ESBL/AmpC E. coli. Being within 2km of a pig farm significantly associated with higher odds of ESBL/AmpC E. col (OR 7.48, p=0.01), as were use of parenteral treatment for any clinical mastitis cases (OR 6.20, p=0.02) and feeding milk replacer to calves after colostrum, as opposed to whole milk (OR…	n/a	Infection from other farms (circumstantial), treatment approach to mastitis, milk replacer use (possibly confounded by other factors)	Use of milk replacer could be associated with herd size (which did not remain in final model). Authors report herds using MR appeared to have significantly higher AMU in calves, with likely multifactorial causes.	Y
Schmenger A, Leimbach S, Wente N, Zhang Y, Biggs AM, Kroemker V. Implementation of a targeted mastitis therapy concept using an on‐farm rapid test: antimicrobial consumption, cure rates and compliance. Veterinary Record. 2020;187(10):401-.	Germany	Dairy cattle	2015-2018	To test a targeted lactating cow therapy (tLCT) protocol	Treatment trial with each farm acting as its own control. Mastitis indicators measured before and during implementation of tLCT protocol: NSAID treatment as first-line mastitis treatment for up to 3 days; cows with severe clinical mastitis given systemic antimicrobial plus fluids; no antimicrobial treatment in mild mastitis in cows with repeated history of mastitis or if on-farm culture shows no …	AMU prior to new protocol introduction; mastitis management protocol (test protocol versus modified version); mastitis treatment outcome indicators before and during tLCT implementation: bacterial cure rate, cytological cure rate, full cure rate, new infection rate, relapse rate	n=5 free-stall dairy farms of 175-650 milking cows, of which n=1 was organic	Mastitis management strategy	Number of antimicrobial doses administered during study period, given as total doses and disaggregated into parenteral and local doses	n/a	AMU; mastitis treatment outcome indicators (bacterial cure rate, cytological cure rate, full cure rate, new infection rate, relapse rate); p-values for differences in these metrics between treatment protocols	Compliance relatively low - farmers did not treat as recommended in 506/909 cases (most frequent deviation was not administering NSAID), but there was still a significant reduction (p<0.05) in local and parenteral AMU from baseline (conventional treatment), both for tLCT and modified tLCT. Farms following the tLCT protocol showed 73% and 65% reduction in local and parenteral AMU, respectively. Fa…	Mastitis treatment protocol	n/a		Y
Hyde RM, Remnant JG, Bradley AJ, Breen JE, Hudson CD, Davies PL, et al. Quantitative analysis of antimicrobial use on British dairy farms. Veterinary Record. 2017;181(25):683-.	United Kingdom	Dairy cattle	2016	To assess British dairy AMU and identify factors associated with high AMU	Observational cross-sectional study of dairy farm AMU and predictors, using AMU data from vets and farm records	Herd size; veterinary practice, AMU data including antimicrobial administration route	n=358 dairy farms in England	Farm characteristics; treatment practices	mg/kg PCU; defined daily doses (DDD_vet); defined course doses (DCD_vet); use/non-use of oral antimicrobials and antimicrobial footbaths	n/a	Mean values for AMU metrics; distribution of farm total AMU in mg/kg PCU; odds ratios and p-values for predictors of farms being in the upper quartile for AMU	Mean and median AMU 20.62 mg/PCU and 15.97 mg/PCU respectively. Injectable antimicrobials represented 78.1% of total mass (of which mostly β-lactams at 40.6% and aminoglycosides at 22.1%). Use of oral antibiotics (OR 9.43, p<0.001) and footbath antibiotics (OR 2.75, p=0.001) were significantly associated with increased odds of a farm being in the top 25% of AMU (authors suggest due to group medic…	Herd treatment protocols	n/a	Convenience sample	Y
Duse A, Ohlson A, Stengärde L, Tråvén M, Alenius S, Bengtsson B. Associations between Bovine Coronavirus and Bovine Respiratory Syncytial Virus Infections and Productivity, Health Status and Occurrence of Antimicrobial Resistance in Swedish Dairy Herds. Antibiotics. 2021;10(6):641.	Sweden	Dairy cattle	2015-2016	To assess the associations between herd BRSV and BCoV status and production/health/AMR	Ambi-directional cohort study comparing calf faecal E. coli resistance patterns in herds categorised as BRSV/BCoV free, recently infected (RI) or past steadily infected (PSI) based on serial serology.	Herd characteristics; herd infection status for BRSV and BCoV from serology; health and AMU data from farm records and national records; AMR profiles of E. coli from calf faeces based on culture and sensitivity	n=76 dairy herds	Herd infectious disease status	Farmer-reported number of animals in each age group treated with any antimicrobial during the study period	MIC for 13 antimicrobials, assessed against published clinical breakpoints; within-sample prevalence of quinolone-resistant (QREC) and tetracycline-resistant (TREC) isolates measured in CFU	Prevalence of specific resistance profiles of faecal E. coli, categorised as quinolone-resistant (QREC), tetracycline-resistant (TREC), multidrug-resistant (MDR, i.e. resistant to ≥3 antimicrobial classes), and resistant to at least one antimicrobial; p-values for differences in prevalence among animals with differing infection status	Compared to BRSV-free herds (1.2% QREC prevalence), significantly higher proportion of QREC identified in PSI (4.9%, p=0.025) and RI herds (5.0%, p=0.012). RI herds also had higher odds of presence of MDR E. coli than BRSV-free herds (OR 1.8, p=0.038). No significant differences in AMU/AMR found between herds with different BCoV infection status although BCoV-free herds had significantly lower od…	None	Herd health status, external biosecurity (inferred from viral infection status)		Y
Swinkels JM, Hilkens A, Zoche-Golob V, Krömker V, Buddiger M, Jansen J, et al. Social influences on the duration of antibiotic treatment of clinical mastitis in dairy cows. Journal of Dairy Science. 2015;98(4):2369-80.	Netherlands and Germany	Dairy cattle	2013	To identify social influences on duration of antibiotic treatments in clinical mastitis	Qualitative semi-structured interview study focusing on social factors linked to mastitis treatment practices	Farmer opinions and perceptions regarding treatment practices, including extending antimicrobial treatment longer than indicated in the label instructions	n=38 dairy farmers, of whom n=17 in the Netherlands and n=21 in Germany	Self-reported AMU practices; farm characteristics; milk yield and SCC; farmer characteristics	Not quantified	n/a	Qualitative analysis of drivers of AMU practices, particularly tendencies to extend treatment courses; correlation with farm and farmer characteristics	79% of farmers (30/38) reported that they extended antimicrobial courses beyond the label recommendations either routinely or for the majority of cases. No relation observed between this practice and farm size, farmer's age, milk production level, bulk milk SCC or milking system. Extending treatment seen as part of "being a good farmer". Main reasons given for extension were clinical symptoms per…	Social norms	n/a		Y
Van Dijk J, Eagle SJ, Gillespie AV, Smith RF, Holman AN, Williams HJ. Visual weight estimation and the risk of underdosing dairy cattle. Veterinary Record. 2015;177(3):75-.	United Kingdom	Dairy cattle	Not stated; 2015 at latest	To assess accuracy of visual weight estimation for dosing of cattle	Participants estimated the weight in kg of seven cows before and after the true weight of one cow was revealed to act as a baseline. Logistic regression carried out for predictors of underestimation of weight.	Cow measured weight; cow estimated weight before and after "baseline cow" weight revealed; estimator profession and years of experience	n=35 participants, of whom n=17 cattle veterinarians studying for a diploma in bovine reproduction and n=18 dairy farmers attending dairy CPD	Cow weight; presence of baseline cow; estimator profession; estimator experience	n/a	n/a	Probability of underestimating weight, size of error, and p-values for associations with predictors	Without baseline cow, 64.7% of veterinarians and 80.9% of the farmers undererstimated the weight. With baseline, improved significantly (both p<0.001) to 58.8% veterinarians and 72.2% farmers. For all participants, odds of underestimation with baseline cow was significantly lower than without (OR 0.527, p<0.001) but on average, baseline cow presence only improved estimate by mean 20.4kg (p<0.001)…	Weight estimation (circumstantial)	n/a (although underestimate of weight used a proxy for inaccurate dosing, a potential risk factor for AMR)		Y
Espetvedt MN, Rintakoski S, Wolff C, Lind AK, Lindberg A, Virtala AM. Nordic veterinarians' threshold for medical treatment of dairy cows, influence on disease recording and medicine use: mild clinical mastitis as an example. Preventive Veterinary Medicine. 2013;112(1-2):76-89.	Denmark, Finland, Norway, and Sweden	Dairy cattle	2010	To investigate any differences among Nordic farmers in their intention to seek veterinary attention on the same day for mild cases of mastitis	Survey measuring behavioural intention for seeking veterinary treatment in a range of mild clinical mastitis case scenarios; statistical analysis of differences between nations	Farmer location/nationality; self-reported decisions in a set of scenarios; self-reported beliefs/opinions in response to questions aiming to identify attitudes to behaviour, subjective norms and perceived behavioural control	n=834 farmers, of whom n=252 in Denmark, n=175 in Finland, n=208 in Norway and n=199 in Sweden	Farmer location/nationality; social norms, attitudes and culture	Not directly measured; intention to seek veterinary attention as an indicator of treatment threshold	n/a	Measures of correlation and p-values for significant differences between farmers in different nations	Significant differences seen in behavioural intention (p<0.05) between all nations except between Denmark and Norway. Significant (p<0.01) positive correlations with intention to treat (i.e. drivers of this intention) were observed in all four countries for the beliefs that calling in the veterinarian will: a) lead to quicker cow recovery, b) prevent the cow from becoming three-teated, c) contrib…	Social and cultural norms (based on behavioural intention to seek veterinary attention)	n/a		Y
Llanos-Soto SG, Vezeau N, Wemette M, Bulut E, Greiner Safi A, Moroni P, et al. Survey of perceptions and attitudes of an international group of veterinarians regarding antibiotic use and resistance on dairy cattle farms. Preventive Veterinary Medicine. 2021;188:105253.	Italy (veterinarians polled at international conference; 64% from Europe)	Dairy cattle	2018	To understand veterinarians' beliefs about the relationship between AMU and AMR, and opinions on their own and colleagues' prescribing	International cross-sectional questionnaire study; logistic regression to identify predictors for level of concern regarding AMR	Veterinarian country of practice, years of experience in cattle and proportion of time spent in cattle medicine, beliefs and opinions regarding AMU and AMR on farms	n=71 veterinarians working with cattle (of whom n=45 in Europe)	Veterinarian location/nationality; social norms, attitudes and culture; type of farms served; years of experience in cattle medicine	Not directly measured; views on AMU discussed qualitatively	n/a	Percentages of specific responses; p-values for predictors of differing levels of concern regarding AMR development on their dairy clients' farms	The longer a veterinarian had worked in the cattle industry, the less likely they were to be concerned about AMR development (OR 0.91 for each additional year in dairy; p=0.03). The higher the percentage of clients using a set antibiotic protocol, the lower the odds of being concerned with AMR (OR 0.97 for each additional % of clients, p=0.03). Veterinarians had higher odds of expressing concern …	Veterinarian demographics/social and cultural norms (inferred based on self-described levels of concern regarding AMR)	n/a		Y
Gussmann M, Græsbøll K, Toft N, Nielsen SS, Farre M, Kirkeby C, et al. Determinants of antimicrobial treatment for udder health in Danish dairy cattle herds. Journal of Dairy Science. 2018;101(1):505-17.	Denmark	Dairy cattle	2016	To understand the factors determining whether a cow will be treated with antimicrobials or not	Retrospective observational study using data from national registers analysed with farmwise logistic regressions and principle component analysis	AMU data, herd characteristics, production data and records of clinical mastitis cases from national registers	n=422 dairy herds	Cow parity distribution, average milk yield, average SCC, herd size, PCR results for bacterial infection where available	Probability of antimicrobial treatment of a cow for udder-related indications, modelled for lactational treatment and DCT	n/a	p-values of predictors for AMU, and clusters of predictors	Logistic regression indicated that on many farms, high SCC and high milk yield were associated with higher probability of antimicrobial treatment, both lactational and DCT (p<0.05 for both). Principle component analysis showed three main clusters of farms in terms of approach to lactational treatment. These were: i) parity, clinical registrations and PCR (suggesting farmer AMU decisions concentra…	Farmer attitude/priorities	n/a	Authors advocate a data-driven farm-specific approach due to between-farm differences in predictors. They note analysis does not account for the veterinarian, which could be a reason for clustering.	Y
Speksnijder DC, Graveland H, Eijck IAJM, Schepers RWM, Heederik DJJ, Verheij TJM, et al. Effect of structural animal health planning on antimicrobial use and animal health variables in conventional dairy farming in the Netherlands. Journal of Dairy Science. 2017;100(6):4903-13.	Netherlands	Dairy cattle	2014-2015	To assess the effects of a herd health planning programme	Intervention study, with AMU, health and production indicators measured for intervention and control groups, and compliance recorded for intervention farms. Farm-specific interventions for the treatment group were developed in collaboration with farmers.	Compliance with herd health plan (number of action points carried out); incidence of specific health problems; farm production parameters; AMU overall and disaggregated by indication, route of administration and 1st, 2nd or 3rd choice of antimicrobials	n=35 dairy farms with national "signaling zone" for AMU (higher than ideal), of which n=20 intervention farms and n=15 control farms	Farm-specific herd health plan, farmer attitudes/beliefs, relationship with vet/adviser	Animal defined daily doses (DDDA) per year at farm level	n/a	Percentage reduction in AMU; p-values of predictors for AMU reductions and compliance with herd health plan	Production parameters (other than endometritis) not significantly different between intervention and control groups. Higher numbers of objectives were significantly associated with lower compliance (p=0.029) with herd health plans. Positive collaboration/relationship with facilitator in the first consultancy meeting was associated with compliance with significantly more objectives (p=0.005). AMU …	Herd health planning, farmer attitude, relationship with vet/adviser (intervention associated with significant reduction in AMU but not more than the control group)	n/a		Y
More SJ, Clegg TA, McCoy F. The use of national-level data to describe trends in intramammary antimicrobial usage on Irish dairy farms from 2003 to 2015. Journal of Dairy Science. 2017;100(8):6400-13.	Ireland	Dairy cattle	2003-2015	To identify national level trends in intramammary AMU in dairy cows	Descriptive study of existing data from Eurostat, wholesale veterinary sales, government data on intramammary antimicrobial prescriptions	AMU data from Eurostat, wholesale veterinary sales and government records of veterinary prescribing	All dairy cows in Ireland during study periods	Temporal trends (proxy for changes to policy and attitudes of farmers and veterinarians); farmer-veterinarian interactions	Defined daily dose (DDD); defined course dose (DCD) per 1000 cows per year for intramammary treatments; measures used overall and for HP-CIAs only	n/a	Temporal trends in AMU from DCT and lactation therapies; odds ratios and p-values for temporal changes and prescribing route	Significant reduction in sales (approx 26,000 tubes/year, p<0.005) and estimated usage (p<0.005) of intrammammary antimicrobials for lactating cows from 2003 to end of study in 2015 but significant increase in sales (approx 106,000 tubes/year, p<0.001) of antimicrobial tubes for DCT during this period and estimated usage (p<0.001). Teat sealant sales increased significantly 2003-2015 (approx 211,…	National recommendations/AMU policy and associated farmer/veterinarian practices (based on temporal trends), farmer-veterinarian interactions (based on prescribing routes)	n/a		Y
Earley B, Arguello A, O’Riordan E, Crosson P, Cappelleri A, McGee M. Antimicrobial drug usage from birth to 180 days of age in Irish dairy calves and in suckler beef calves. Journal of Applied Animal Research. 2019;47(1):474-85.	Ireland	Dairy cattle and beef cattle	2014-2015	To quantify AMU in calves being raised for beef on Irish suckler beef and dairy farms	Prospective observational cohort study of calves from birth to 6 months of age, with farmers recording details of any antimicrobial treatment administered	Farm of origin, calf ID, age at treatment, disease event, drug name, number of tretament days, amount of drug administered	n=3,204 suckler beef calves and n=5,358 dairy calves being raised for beef, from n=79 suckler beef farms and n=44 dairy farms, respectively	Farm type (beef vs. "dairy-to-beef") with associated breed differences; individual farm	Treatment incidence (TI) per 1000 calf-days; used daily dose (UDDvet); animal defined daily dose (DDDvet); animal defined course dose (DCDvet), mg/kg PCU	n/a	AMU by antimicrobial class, disaggregated by age category and type of farm; indication for AMU and comparison between farm types; p-values for comparisons between treatment indication frequencies for the two farm types	Most frequent indications for group antimicrobial treatment were: diarrhoea (53.8%), respiratory disease (31.0%) and navel ill (6.1%). No significant difference in total AMU observed between the two farm types (p>0.05). Large variation in AMU between individual farms: e.g., during study period, sulfonamide mean UDD_vet was 12.1 (range 0-133) for beef farms and 18.4 (range 0-462) for dairy farms. …	Calf health management, especially neonatal; farm type, potentially including breed (AMU indications/patterns rather than total AMU)	n/a		Y
Bos MEH, Taverne FJ, Van Geijlswijk IM, Mouton JW, Mevius DJ, Heederik DJJ. Consumption of Antimicrobials in Pigs, Veal Calves, and Broilers in The Netherlands: Quantitative Results of Nationwide Collection of Data in 2011. PLoS One. 2013;8(10):e77525.	Netherlands	Pigs, veal calves and broiler chickens	2011	To quantify AMU in pig, veal calf and broiler farms	Descriptive study based on analysis of national records	Pseudonymised data for each farm, including AMU, number and type of livestock, empty barn period if relevant	National population of pigs, veal calves and broiler chickens	Type of livestock; size of farm	Number of animal treatment days per year (ATD/Y) for broilers; animal defined daily dosages per year (ADDD/Y) per farm for pigs and veal calves	n/a	AMU by antimicrobial class, disaggregated by age category and type of farm; p-values for significance of AMU predictors	Long-tailed distribution in all broiler and pig farm types, with small number of farms accounting for a disproportionate amount of total AMU. In univariate analysis, broiler farms and both production and finisher pig farms showed significant positive associations (p<0.01) between number of animals and AMU.	Herd/flock size	n/a	Veal farming out of scope of this paper.	Y
Diana A, Penasa M, Santinello M, Scali F, Magni E, Alborali GL, et al. Exploring potential risk factors of antimicrobial use in beef cattle. Animal. 2021;15(2):100091.	Italy	Beef cattle	2016-2019	To identify risk factors for AMU in beef cattle	Observational prospective study analysing AMU data with possible risk factors	AMU recorded on-farm; cattle breed, sex, season of arrival and performance traits	n=1063 batches from n=25 specialised fattening beef farms (mean batch size 34.5-67.1 head of cattle)	Breed; sex; season of arrival	Animal defined daily doses based on Italian summaries of product characteristics (DDDA_it); treatment incidence per 100 animal-days based on DDDA_it (TI100_it)	n/a	AMU in TI100_it; p-values for associations between putative predictors and AMU	Significant differences between farms, both for overall AMU (p=0.002) and use of HP-CIAs (p=0.006). Non-significant trend for breed differences (p=0.06) with breeds tending toward lower bodyweight (Blonde d'Aquitaine and Limousin) having the highest AMU. Significant negative relationship seen between initial bodyweight and antimicrobial treatment incidence (p<0.05). Male cattle had significantly …	Sex of animal; season; breed (non-significant trends, possible bodyweight effect)	n/a	Authors suggest higher risk in males may be linked to higher BRD risk and stress due to castration	Y
Hommerich K, Ruddat I, Hartmann M, Werner N, Kasbohrer A, Kreienbrock L. Monitoring Antibiotic Usage in German Dairy and Beef Cattle Farms-A Longitudinal Analysis. Frontiers in Veterinary Science. 2019;6.	Germany	Dairy cattle and beef cattle	2011, 2013-2015	To quantify AMU in different cattle production systems in Germany and identify associated factors	Longitudinal observational study with AMU data provided by veterinarians and farmers based on voluntary reporting	AMU; farm size, region and type of cattle; prescribing veterinarian	Varied throughout study period; n≥170 farms with dairy cows, n≥171 farms with dairy calves raised for beef and n=45-79 farms with beef cattle	Farm size, region and type of cattle; prescribing veterinarian; timepoint	Number of used daily doses (nUDD); treatment frequency (TF, calculated as treatments per animal per half-year)	n/a	AMU in TF; temporal trends in AMU and p-values for predictors of AMU for each type of farm, OR for use/non-use of antimicrobials in beef farms	All farm types: significant differences in AMU at different timepoints (p<0.001) and proportion of farms with zero AMU increased over study period (no p-value stated). Dairy cattle: prescribing veterinarian had a significant effect (p<0.001). Dairy-origin calves: significantly higher AMU in larger farms, categorised by tertile (p=0.005), and prescribing veterinarian had a significant effect (p<0.…	Herd size; veterinarian prescribing behaviour (not investigated in depth here)	n/a	Convenience sample; "dairy calves" category includes both replacement heifers and dairy calves being raised for beef	Y
Santinello M, Diana A, De Marchi M, Scali F, Bertocchi L, Lorenzi V, et al. Promoting Judicious Antimicrobial Use in Beef Production: The Role of Quarantine. Animals. 2022;12(1):14.	Italy	Beef cattle		To investigate the effects of a 30-day quarantine strategy for new arrivals on AMU	Non-randomised controlled intervention study, with batches of cattle arriving at fattening farms divided between intervention group quarantined for 30 days on arrival at the fattening farm and control group entering fattening cycle immediately	AMU; performance figures; intervention/control group	n=1206 Charolais cattle on n=5 fattening farms	30-day quarantine on arrival (versus no quarantine)	Animal defined daily doses based on Italian summaries of product characteristics (DDDA_it); treatment incidence per 100 animal-days based on DDDA_it (TI100_it)	n/a	AMU in TI100_it; p-values for differences in AMU and performance figures between intervention and control group	Significantly fewer parenteral antimicrobial treatments administered to quarantined animals than control animals (p<0.05). In male cattle, significantly lower AMU in quarantined than non-quarantined cattle (p=0.033), and non-quarantined males had lower bodyweight at slaughter than those quarantined on arrival (p<0.05). No significant difference in AMU or bodyweight between quarantine and control …	External biosecurity (AMU difference significant for males only); season	n/a		Y
Diana A, Lorenzi V, Penasa M, Magni E, Alborali GL, Bertocchi L, et al. Effect of welfare standards and biosecurity practices on antimicrobial use in beef cattle. Scientific Reports. 2020;10(1).	Italy	Beef cattle	2016-2019	To assess associations between welfare and biosecurity and AMU	Observational prospective study analysing AMU data with on-farm assessment of biosecurity and welfare	AMU recorded on-farm; farm-level scores for welfare, biosecurity and emergency management (each scoring 0-100) based on a 56-item assessment carried out by vets; herd and production figures (including cattle breeds, average daily growth, fattening cycle length and mortality rates) from farm records	n=1294 batches from n=27 specialised fattening beef farms	Farm management practices including biosecurity; cattle breed	Animal defined daily doses based on Italian summaries of product characteristics (DDDA_it); treatment incidence per 100 animal-days based on DDDA_it (TI100_it)	n/a	AMU in TI100_it; p-values for associations between biosecurity and welfare scores and AMU	Lower AMU significantly associated with higher welfare conditions, i.e. scoring >80% across all categories of welfare assessment (p=0.008); non-significant trend for difference in AMU among breeds (p=0.052). Total welfare positively correlated with biosecurity (Pearson correlation 0.31, p<0.001). No significant difference in AMU between biosecurity levels, potentially due to low level of biosecur…	Animal welfare based on farm management; breed (marginal significance)	n/a		Y
Reist M, Geser N, Hächler H, Schärrer S, Stephan R. ESBL-Producing Enterobacteriaceae: Occurrence, Risk Factors for Fecal Carriage and Strain Traits in the Swiss Slaughter Cattle Population Younger than 2 Years Sampled at Abattoir Level. PLoS One. 2013;8(8):e71725.	Switzerland	Beef cattle	2010-2011	To determine prevalence and risk factors for ESBL Enterobacteriaceae in slaughter cattle under 2y and risk factors for shedding them	Cross-sectional observational study analysing ESBL Enterobacteriaceae carriage in relation to potential risk factors	Resistance profiles of Enterobacteriaceae from faecal samples; animal/herd history from national database, including animal age, type of production system (dairy vs beef), herd size, rates of fallen stock on farm, and animal movement history	n=571 healthy animals younger than 2y at slaughter; no more than one animal sampled per holding	Animal age; production system of origin (dairy vs beef); herd health status; herd size; animal movements (indicator of external biosecurity)	n/a	Inhibition zone diameter for 18 antimicrobials, measured against published breakpoints and classified as resistant or susceptible to each (intermediate resistance phenotypes were classified as susceptible)	Between-sample ESBL Enterobacteriaceae prevalence; odds ratios and p-values for predictors of ESBL Enterobacteriaceae isolation from faecal sample	ESBL Enterobacteriaceae risk positively significantly associated two farm characteristics: dairy (c.f. beef) farm (OR 5.95, p<0.001) and reporting >1 animal movement per day per100 animals (OR 2.37, p=0.010). At animal level, older invididuals had lower odds of shedding ESBL Enterobacteriaceae than those aged ≤180 days (OR 0.19 for age 181d-1y and OR 0.12 for age >1y; p<0.001 for both).	n/a	External biosecurity (based on animal movements); production type; animal age	46 out of 48 ESBL Enterobacteriaceae isolates identified as E. coli.	Y
Velasova M, Smith RP, Lemma F, Horton RA, Duggett NA, Evans J, et al. Detection of extended‐spectrum β‐lactam, AmpC and carbapenem resistance in Enterobacteriaceae in beef cattle in Great Britain in 2015. Journal of Applied Microbiology. 2019;126(4):1081-95.	United Kingdom	Beef cattle	2015	To investigate occurrence and genetic diversity of Enterobacteriaceae with ESBL-, AmpC- and carbapenemase-mediated resistance, and related risk factors	Cross-sectional observational study using culture and sensitivity and molecular analysis of isolates from faecal samples, and questionnaire of farm management practices	Culture and sensitivity, PCR (for specific AMR genes) and whole genome sequencing of Enterobacteriaceae isolated from faecal samples; questionnaire of farm management practices	n=40 beef cattle farms, from which n=776 faecal samples	Production system; herd management; farm location; animal movements (indicator of external biosecurity)	n/a	Presence/absence of ESBL and AmpC based on selective culture for these phenotypes; MIC_50 and MIC_90 for isolated Enterobacteriaceae for each of 10 antimicrobials; presence/absence of specific AMR genes	Herd-level and sample-level prevalence of each main resistance phenotype (CTX-M and AmpC); odds ratios and p-values for predictors of each	Significant risk factors for CTX-M E. coli positivity included: purchasing breeding bulls (OR 57.7, p=0.012) and reporting changes in feeding in the last 2 weeks (OR 14.3, p=0.026). Significant risk factors for AmpC E. coli positivity included: bringing fattening cattle in from other farms (OR 34.3, p=0.019), farm location in Scotland c.f. England or Wales (OR 6.3, p=0.047) and farm type as "dair…	n/a	External biosecurity (based on animal movements); production type; farm location; stress/management changes (based on feeding changes as a risk factor)		Y
Ceccarelli D, Hesp A, van der Goot J, Joosten P, Sarrazin S, Wagenaar JA, et al. Antimicrobial resistance prevalence in commensal Escherichia coli from broilers, fattening turkeys, fattening pigs and veal calves in European countries and association with antimicrobial usage at country level. J Med Microbiol. 2020;69(4):537-47.	Belgium, Bulgaria, Denmark, France, Germany, Italy, Poland, Spain and the Netherlands	Broiler chickens, pigs, turkeys, veal calves	2014-2016	To investigate faecal resistomes in different European countries and identify associations between farm-level data and relative AMR gene (ARG) abundances	Cross-sectional observational study using culture and sensitivity and PCR of E. coli isolates from faecal samples, and AMU data	Culture and sensitivity of faecal samples; PCR for specific resistance genes; farmer questionnaires regarding specific AMU	Faecal samples from n=1830 broiler chickens and n=1830 fattening pigs in nine countries and n=600 fattening turkeys and n=610 calves in three countries	Species; country; AMU	Treatment incidence (TI) per 1000 animal-days, calculated as number of animal defined daily doses (DDD_vet) per 1000 animals at risk	MIC of 13 antibiotics for commensal E. coli, assessed against published breakpoints and classified as "resistant" or "susceptible"; presence/absence of specific carbapenemase genes	Prevalence of resistance to each antimicrobial; ρ and p-values for correlation between AMU and AMR prevalence; prevalence of resistance to ≥3 classes of antimicrobial (multi-drug resistance, MDR)	All: AMR differed by species and by country (no p-value given); no genes conferring carbapenemase resistance found in any isolates. Broiler chickens: MDR prevalence 58.5-90.5% at country level. Ampicillin resistance strongly correlated (ρ=0.917, p=0.001) with aminopenicillin use but not use of penicillin. Significant correlation also seen between fluoroquinolone usage and ciprofloxacin resistance…	n/a	AMU; country (socioeconomic and other specific reasons for this not investigated)	Veal farming out of scope of this paper. Authors note that lack of significant AMU-AMR correlations for turkeys (and veal calves) may be due to small sample size of only three countries.	Y
Doidge C, Hudson CD, Burgess R, Lovatt F, Kaler J. Antimicrobial use practices and opinions of beef farmers in England and Wales. Veterinary Record. 2020;187(12):e119-e.	United Kingdom	Beef cattle	2017	To investigate AMU practices and perceptions of beef farmers, and identify risk factors for BRD-related AMU	Cross-sectional survey of farm management and practices and beliefs surrounding AMU	Farm characteristics including type of beef unit; perception of common health problems; self-reported AMU practices; opinions on AMU and AMR	n=171 beef farmers	Stage in production cycle, biosecurity	Self-reported proportion of animals treated in the group most commonly administered antimicrobials; self-reported preventative and therapeutic AMU	n/a	Frequency of responses and p-values for associations between possible predictors and reported treatment of over 5% of the predominant group in the herd with antimicrobials for pneumonia	Significant predictors of higher odds of pneumonia AMU for >5% of the predominant group were : being a calf-rearing enterprise (OR 5.2, p=0.013), having pre-weaned calves as the most commonly treated group (OR 14.16, p<0.001), never considering Johne's disease when buying in stock (OR 5.09, p=0.019) and not recording cattle movements digitally (OR 4.55, p=0.019), Farms had significantly lower odd…	Type of unit, biosecurity, farmer attitudes/knowledge, vet-farmer relationship (based on farmer accounts of barriers to AMU reduction)	n/a	Respondents recruited from the farms supplying two abattoirs	Y
Fertner M, Toft N, Martin HL, Boklund A. A register-based study of the antimicrobial usage in Danish veal calves and young bulls. Preventive Veterinary Medicine. 2016;131:41-7.	Denmark	Beef cattle and veal calves	2014	To characterise AMU in Danish farms producing veal calves and young bulls and to identify AMU risk factors	Retrospective observational study using data from national register	AMU, including indications for AMU and type of antimicrobial; history of cattle movements; vaccination	n=325 herds with calf and/or young bull production	Type of unit; external biosecurity factors (in terms of cattle movement), vaccination	Animal daily doses per 100 animal-days at risk, standardised for a 200kg calf (ADD_200)	n/a	AMU and p-values for predictors of this	Only significant predictor in final model was the number of calves introduced to the herd, which was positively associated with AMU (p<0.001). Vaccination was not found to be significant at univariate or multivariate level.	External biosecurity (based on cattle movements)	n/a		Y
Mallioris P, Dohmen W, Luiken REC, Wagenaar JA, Stegeman A, Mughini-Gras L. Factors associated with antimicrobial use in pig and veal calf farms in the Netherlands: A multi-method longitudinal data analysis. Preventive Veterinary Medicine. 2021:105563.	Netherlands	Pigs and veal calves	2012	To identify risk factors for AMU in pigs and veal	Retrospective analysis of data from two previous studies, using mixed effects modelling and multiblock analysis to identify risk factors for AMU. Pig study was a longitudinal observational study; veal study was an intervention study (three study arms, with two intervention groups and a control group)	Pig farms assessed on biosecurity, husbandry, vaccination and AMU using survey at 6m intervals over 18m. Calves divided into intervention groups with one refining AMU protocols and the other implementing increased disinfection/hygiene; control. Intervention group recorded along with AMU, housing characteristics, cleaning protocols and nutrition.	n=36 multiplier pig farms with sows and piglets, with or without finishers; n=51 veal calf farms	Internal biosecurity; external biosecurity; husbandry and housing; nutrition; vaccination (pigs only)	DDDA/Y (defined daily doses per animal per year) for pigs; daily doses per animal per cycle (DDDA/C) for calves	n/a	p-values for predictors of AMU; important factors identified in multiblock analysis and % of differences in AMU accounted for by each	Pigs: in multiblock analysis, internal biosecurity explained 60.14% of AMU variance. In the multivariable model, increased AMU was significantly associated with mixing of leftover slow growers (p=0.01), renewal of vaccination needles for sows weekly rather than at least once daily (p=0.01) and using private a water source c.f. tap water for drinking (p=0.004). Lower AMU was associated with housin…	Internal biosecurity; housing (potentially affecting biosecurity and stress); water source; nutrition	n/a	Authors note that management practices and attitudes to AMU have changed in the years since data collected for this study. Veal farming largely out of scope for this paper.	Y
Auffret MD, Dewhurst RJ, Duthie C-A, Rooke JA, John Wallace R, Freeman TC, et al. The rumen microbiome as a reservoir of antimicrobial resistance and pathogenicity genes is directly affected by diet in beef cattle. Microbiome. 2017;5(1).	United Kingdom	Beef cattle	2011-2014	To assess the influence of diet on ruminal resistomes of beef cattle	Factorial intervention study (breed and feed) in antibiotic-free cattle; all cattle started on forage diet but then half were gradually transferred onto a concentrate diet for the study	Breed; type of diet (either 50% forage, 50% concentrate or 8% forage, 92% concentrate); metagenomic analysis of ruminal microbiome	n=50 steers (Luing, crossbreed Charolais, Aberdeen Angus and Limousin rotational crosbreed)	Breed, feed type	n/a	Ruminal metagenome, including presence of ARGs and virulence factors	Abundance and diversity of ARGs; abundance genes conferring resistance to specific antimicrobial classes	Significantly higher abundance and diversity of genes of interest in concentrate- vs forage-fed cattle (p<0.05). Significantly more abundance of macrolide, β-lactamase, aminoglycoside and streptomycin resistance genes in concentrate-fed cattle (p<0.01). Significantly more abundance of chloramphenicol and microcin resistance genes in forage-fed cattle (p<0.01). No significant effect of cattle bree…	n/a	Feed		Y
Doidge C, Hudson C, Lovatt F, Kaler J. To prescribe or not to prescribe? A factorial survey to explore veterinarians’ decision making when prescribing antimicrobials to sheep and beef farmers in the UK. PLoS One. 2019;14(4):e0213855.	United Kingdom	Beef cattle and sheep	2019	To explore factors impacting veterinarians' decisions to prescribe antimicrobials without clinical consultation	Factorial survey asking about prescribing decisions for eight hypothetical scenarios incorporating factors such as case type and veterinarian-farmer relationship	Self-reported prescribing behaviour in set scenarios; veterinarian characteristics including age and personality traits, position in practice, type of practice and region within the UK	n=306 surveys completed by staff from n=199 veterinary practices	Veterinary surgeon and practice traits; relationship with/perception of farmer	Self-reported likelihood to prescribe in each scenario; estimate of other veterinarians' likelihood to prescribe	n/a	p-values for predictors of veterinarians being more willing to prescribe antimicrobials and believing a higher proportion of colleagues would be willing to prescribe	Factors associated with being more likely to prescribe included: farm-only veterinary practice (p<0.05), not running late (p<0.001), geographic region of practice (p<0.05), habitual use of the antibiotic by the farmer at this time of year (p<0.001), history of other veterinarians in the practice prescribing in this situation (p<0.001), the farmer being unwilling to pay for a visit (p<0.001), havi…	Farmer-veterinarian relationship; veterinarian traits; geographic region	n/a		Y
Davies P, Remnant JG, Green MJ, Gascoigne E, Gibbon N, Hyde R, et al. Quantitative analysis of antibiotic usage in British sheep flocks. Veterinary Record. 2017;181(19):511-+.	United Kingdom	Sheep	2017	To assess quantity/variation in sheep AMU and explanatory factors	Observational cross-sectional analysis of veterinary prescribing records over one year	AMU; flock characteristics, including flock size, type (hill/upland/lowland), organic status	n=207 flocks with >100 ewes, under the care of n=8 veterinary practices	Flock size, flock type, organic status	mg/kg PCU, defined daily doses (DDDvet) and defined course doses (DCDvet) as animal defined daily dose (ADDD) per farm for the one year reference period	n/a	AMU: overall quantity, disaggregated by class and indication, distribution of farm-level AMU values; predictors of AMU	Skewed distribution of farm-level AMU, with mean more than double median mg/PCU and 80% of all AMU occurring in the 39% of flocks with >9.0 mg/PCU, and 4.3% of flocks with zero AMU during study period. Antimicrobial prescriptions significantly higher in spring (p<0.05). 65.5% of total AMU was for lameness, with marked variation in incidence between farms. 47% of farms received antimicrobials for …	Organic status (non-significant trend), veterinarian traits/relationship with farmer (inferred from variance partitioning), lambing practices, herd health status (particularly lameness)	n/a		Y
Lovatt FM, Davies P. Flock level antibiotic usage in the UK. AACTING conference; Bern 2019.	United Kingdom	Sheep	2017	To assess AMU in sheep flocks and identify any associations with flock health and vaccination	Observational cross-sectional analysis of veterinary prescribing records and farmer questionnaires regarding disease prevalence and vaccination practices	AMU; flock size; farmer reports of disease status and vaccination	n=152 flocks under the care of n=12 veterinary practices	Flock size, lambing practices, disease management	mg/kg PCU	n/a	Mean and median farm-level AMU over three years; associations with specific predictors	No defining treatment practices (in terms of choice of antimicrobial or route of administration) associated with high AMU. Very weak associations between AMU and farmer-reported lameness prevalence (no p-value given) and between AMU and proportion of ewes lambing indoors (no p-value given). No significant association between footrot vaccination practices and AMU. Overall AMU similar over the thre…	None	n/a	Conference poster	N
Responsible Use of Medicines in Agriculture Alliance (RUMA). Targets Task Force: Two Years On 2019 [Available from: https://www.ruma.org.uk/wp-content/uploads/2019/10/RUMA-TTF-update-2019-two-years-on-FULL-REPORT.pdf.	United Kingdom	Beef and dairy cattle, sheep, salmon and trout, layer and broiler chickens, pigs and gamebirds	2017-2018	To assess AMU 2 years after RUMA target introduction	Descriptive report based on collation of several small datasets	Reported AMU for sections from	Sheep: 2018 data from n=305 flocks and 2017-2018 data from 405 flocks; 2017 data for n=152 flocks (same data as in Lovatt & Davies, 2019);	n/a	mg/kg PCU	n/a	mg/kg PCU; sales figures for specific drugs	Sheep: only small disparate datasets available, wide variety in AMU between farms (0-37 mg/kg) so some farms have a lot of room for improvement. Industry data suggests oral AMD sales for neonatal lambs consistently fallen 2016-2019 (Orojet and Spectam Scourhalt).	None	n/a	Only sheep data summarised here, as more recent data available for all other livestock types covered in this review.	N
Malissiova E, Papadopoulos T, Kyriazi A, Mparda M, Sakorafa C, Katsioulis A, et al. Differences in sheep and goats milk microbiological profile between conventional and organic farming systems in Greece. J Dairy Res. 2017;84(2):206-13.	Greece	Sheep and goats (both dairy)	Not stated, 2017 at latest	To compare microbiological profile and AMR in milk from organic and conventional sheep and goat dairy farms	Observational cross-sectional study using microbiological profile of aseptically sampled milk from organic and conventional small ruminant dairy farms	Milk analysis results for SCC, microbial culture and sensitivity, and genotyping of S. aureus and E. coli isolated; farm organic status; farmer questionnaire of management practices	n=25 certified organic farms and n=25 conventional farms, all small ruminant dairy (proportion of sheep/goats not specified)	Organic status	n/a	MIC for each of of 20 antimicrobials for E. coli and 16 for S. aureus, with isolates classed as susceptible or resistant to each (source of breakpoints not stated)	Prevalence of specific resistance phenotypes of E. coli and S. aureus; p-values for comparisons in resistance between isolates from organic and conventional farms	AMR of S. aureus and E. coli low everywhere (83% and 82% of isolates, respectively, susceptible to all tested antimicrobials) but S. aureus showed significantly lower penicillin resistance on organic than on conventional farms (11% versus 27%, p=0.036). No resistance detected in E. coli isolates from organic farms, with prevalence of resistance to ampicillin significantly lower in organic than co…	n/a	Organic status	Authors do not discuss outcomes of farm management questionnaire	Y
Lianou DT, Petinaki E, Cripps PJ, Gougoulis DA, Michael CK, Tsilipounidaki K, et al. Antibiotic Resistance of Staphylococci from Bulk-Tank Milk of Sheep Flocks: Prevalence, Patterns, Association with Biofilm Formation, Effects on Milk Quality, and Risk Factors. Biology. 2021;10(10):1016.	Greece	Sheep (dairy)	2019-2020	To study AMR in sheep milk, assess associations with milk quality and evaluate flock-related risk factors for AMR	Observational cross-sectional study analysing SCC, biochemistry and microbiological profile of bulk tank milk, in conjunction with questionnaire of husbandry practices	Resistance profile of staphylococcal isolates from milk; SCC; farmer experience, management system, age of lamb removal from dam, teat disinfection after milking, method of bodyweight calculation for meds, month into lactation	n=325 dairy sheep flocks	Farmer characteristics; farm management including intensity of production, milking practices and lambing practices; point in production cycle	n/a	MIC for each of of 20 antimicrobials for Staphylococci isolated from milk, classified as susceptible or resistant based on published breakpoints	Prevalence of specific resistance phenotypes; p-values for associations between predictors and resistance prevalence	Odds of isolating oxacillin-resistant Staphylococci (used as proxy for MRSA) significantly higher for farmers with ≤5y experience (OR 2.747, p=0.018). Significantly higher odds of isolating Staphylococci resistant to at least one antimicrobial in the 1st month into the lactation period at sampling compared to those sampled after the 9th month (OR 6.067, p=0.018). Multi-resistant (MDR, though this…	n/a	Farmer characteristics; management in early lactation, intensive production	Convenience sample	Y
Chatzopoulos DC, Sarrou S, Vasileiou NGC, Ioannidi KS, Peteinaki E, Valiakos G, et al. Dissemination of intestinal pathogens between lambs and puppies in sheep farms. Small Ruminant Research. 2016;141:5-10.	Greece	Sheep	2014-2015	To identify which pathogens are implicated in lamb diarrhoea and to assess possible pathogen transmission between sheepdog puppies and lambs	Observational cross-sectional study of pathogens in lambs with clinical diarrhoea, with AMR testing of faecal E. coli from lambs and sheepdogs to compare resistance profiles	Culture and sensitivity of E. coli from faecal samples from newly-diagnosed scouring lambs (before treatment) and puppies present on farm - also microscopy for parasites and antigen/PCR tests for viruses	n=22 sheep farms with presence of clinical diarrhoea in lambs and close continuous contact with sheepdogs	n/a	n/a	MIC for each of of 16 antimicrobials for E. coli isolated from faeces classified as susceptible or resistant based on published breakpoints	Between-sample and between-farm prevalence of resistance to each tested antimicrobial; comparison of resistance phenotypes between lambs and puppies on the same farm	Two pairs (1 lamb, 1 puppy each) of E. coli isolates from farms were identical in resistance profile, so suggestive of a transmission pathway between the two (no phylogenetic analysis carried out)	n/a	Contact with sheepdogs (circumstantial; phenotypic analysis only)		Y
Duncan JS, Angell JW, Grove-White D, Walsh TR, Seechurn N, Carter S, et al. Impact of research on contagious ovine digital dermatitis on the knowledge and practices of UK sheep farmers and veterinarians. Veterinary Record. 2022;190(1):no.	United Kingdom	Sheep	2019-2020	To evaluate the uptake of recent evidence-based guidelines for managing contagious ovine digital dermatitis (CODD) by veterinarians and farmers	Cross-sectional questionnaire study of veterinarians and farmers in the UK sheep industry	Self-reported changes to management and treatment practices for CODD; knowledge regarding CODD	n=284 sheep farmers and n=77 veterinarians	Role in sheep industry; exposure to updated guidance; individual farmer/veterinarian characteristics	Not quantified; self-reported behaviour changes used to indicate likely AMU patterns	n/a	Frequency of responses	46% of farmers reported updating biosecurity measures and 52% reported reconsidering their choice of antibiotic in response to the advice. 73% of veterinarians reported taking research data into account when choosing antimicrobials; 57% were recommending a reduction in antimicrobial footbath use and 45% reported decreasing their use of whole-flock AMU to manage CODD. 63% of veterinarians reported…	Farmer and veterinarian knowledge/farmer-veterinarian relationship (AMU itself not measured)	n/a	Opt-in participation and survey disseminated through industry societies, so likely to self-select for more engaged individuals	Y
Doidge C, Lima E, Lovatt F, Hudson C, Kaler J. From the other perspective: Behavioural factors associated with UK sheep farmers’ attitudes towards antibiotic use and antibiotic resistance. PLoS One. 2021;16(5):e0251439.	United Kingdom	Sheep	2017	To identify factors associated with farmer attitudes to AMU/AMR	Cross-sectional survey with K-means cluster analysis of survey results to identify predictors of attitudes to AMU	Farmer and farm characteristics, flock health and performance, self-reported AMU practices, opinions on AMU/AMR	n=461 sheep farmers	Farmer characteristics; flock characteristics	Not quantified; self-reported practices regarding prophylactic AMU used as an indicator	n/a	Clustering of survey respondants into those "concordant" and "discordant" with current AMU recommendations; odds ratios and p-values for predictors of being in each cluster	Farmers had significantly higher odds of being in the cluster "discordant" with AMU recommendations (i.e. reported positive views of prophylactic AMU and negative views of reducing AMU) if they: used antibiotics in all lambs (OR 2.689, p<0.001), used antibiotics in all ewes (OR 3.388, p=0.011), believed their AMU was the same as other farms rather than lower (OR 2.495, p<0.001) and if over the pr…	Farmer characteristics (AMU itself not measured)	n/a		Y
Sarrazin S, Joosten P, Van Gompel L, Luiken REC, Mevius DJ, Wagenaar JA, et al. Quantitative and qualitative analysis of antimicrobial usage patterns in 180 selected farrow-to-finish pig farms from nine European countries based on single batch and purchase data. Journal of Antimicrobial Chemotherapy. 2019;74(3):807-16.	Belgium, Bulgaria, Denmark, France, Germany, Italy, Poland, Spain and the Netherlands	Pigs	2014-2015	To quantify AMU in pig farms at farm level	Observational study using farm visit to collect data on group antimicrobial treatments, and purchase data of antimicrobials	AMU at farm level for one batch of pigs per farm, recording treatment at each stage of the cycle	n=20 conventional farrow-to-finish farms in each country	Country, stage in production cycle	Treatment incidence for a standardised lifespan of 200 days (TI200), based on defined daily doses (DDD_vet); used daily doses (UDD_vet); defined and used course doses (DCD_vet and UCD_vet respectively)	n/a	TI200 and distribution of farm-level TI200 values; contribution of each age category to total TI200; relationships between values for different AMU metrics	UDDvet and UCDvet higher than DDDvet and DCDvet (no p-value given for comparisons) - evidence of overdosing and longer dosing than the recommended doses; degree of deviation varied between countries but within-farm correlation between measures was high (Spearman correlation coefficients ≥0.91, p<0.001). Large differences between farms and between age groups, with positive associations between age…	Stage in production cycle	n/a	Authors note that peaks in TI correlated with birth/castration, weaning and start of finishing period respectively	Y
Scali F, Santucci G, Maisano AM, Giudici F, Guadagno F, Tonni M, et al. The Use of Antimicrobials in Italian Heavy Pig Fattening Farms. Antibiotics-Basel. 2020;9(12):12.	Italy	Pigs	2015	To investigate AMU in heavy pigs (>150kg) in Italy	Observational cross-sectional study using farm analysing records of all paper prescriptions (legally required to be kept on-farm for at least 5 years)	AMU including type of drug administration from on-farm paper prescription records; farm size and production parameters from farmer survey	n=143 finisher farms rearing at least 1000 pigs per year	Farm size and production parameters	Treatment incidence (TI_100) measured as number of animal defined daily doses for Italy (DDDAit) per 100 animal-days at risk	n/a	AMU (total and by antimicrobial and route of administration) and distribution of farm AMU, odds ratios of high TI, correlation coefficients and p-values for predictors of AMU	High TI_100 (>10) had significantly higher odds of occurring on farms with <5000 pigs/year (OR 2.3, p<0.05). Long-tailed distribution of AMU both overall and for HPCIA use. 93.7% of farms used HPCIAs. AMU correlated with mortality (ρ = 0.18; p = 0.027). Significant correlations between AMU and route of antimicrobial administration: AMU negatively correlated with use of injectables (ρ = −0.46, p <…	Farm size, herd health status (based on negative relationship between mortality and AMU), application of AMU (based on correlation between AMU and route of administration)	n/a	Convenience sample. Authors suggest smaller farms may have lower biosecurity.	Y
Sjölund M, Backhans A, Greko C, Emanuelson U, Lindberg A. Antimicrobial usage in 60 Swedish farrow-to-finish pig herds. Preventive Veterinary Medicine. 2015;121(3-4):257-64.	Sweden	Pigs	2013	To quantify AMU in Swedish farrow-to-finish farms	Observational cross-sectional study using AMU data from herd treatment records; herd characteristics and production data collected as part of MINAPIG project	AMU (overall and per animal age category), specific pathogen-free status, vaccination (L. intracellularis and M. hyopneumoniae), ZnO use, anticoccidial use	n=60 farrow-to-finish herds with at least 100 sows and 500 finishing pigs	Animal age; herd health status; vaccination; ZnO use; antiparasitic use	Treatment incidence (TI) defined as number of DDDAs per 1000 pig-days at risk	n/a	TI disaggregated by age group; p-values for associations between AMU and potential predictors	Wide variation between farms in TIs for growing pigs (range 1.6 to 116.0, median 14.3. AMU highest amongst sucklers, then weaners, then growers, then finishers. Within-herd TIs for different age categories were not strongly correlated. TI for weaners significantly lower for specific pathogen-free (SPF) herds than herds without this status (p≤0.05) but not significant for other age groups; no sign…	Herd health status (for weaners only)	n/a	Convenience sample. No significant associations with vaccination, anticoccidial use and ZnO use.	Y
Sjölund M, Postma M, Collineau L, Lösken S, Backhans A, Belloc C, et al. Quantitative and qualitative antimicrobial usage patterns in farrow-to-finish pig herds in Belgium, France, Germany and Sweden. Preventive Veterinary Medicine. 2016;130:41-50.	Belgium, France, Germany and Sweden	Pigs	2012-2013	To compare AMU between and within countries, age groups, antimicrobial class and administration route	Observational cross-sectional study using restrospective collection of AMU data from farm records and invoices from vets and feed suppliers, and farmer interviews	AMU (overall, by administration route and by animal age category), farm location	n=227 farrow-to-finish pig farms in Belgium (n=47), France (n=60), Germany (n=60) and Sweden (n=60) with at least 100 sows and 500 finishing pigs each	Animal age; location	Treatment incidence (TI) defined as number of DDDAs per 1000 pig-days at risk	n/a	Descriptive AMU statistics; p-values for associations between this and potential predictors	Sweden was the only country in which weaners were not the age group with highest AMU and had significantly lower weaner TI than the other countries (p<0.01). Large within-country variation as noted in other studies and significant (p<0.01) association between the within-herd AMUdifferent age categories. Sweden was only country with majority-parenteral AMU; other countries mainly used oral adminis…	Stage in production cycle	n/a		Y
Van Der Fels-Klerx HJ, Puister-Jansen LF, Van Asselt ED, Burgers SLGE. Farm factors associated with the use of antibiotics in pig production. Journal of Animal Science. 2011;89(6):1922-9.	Netherlands	Pigs	2004-2007	To assess associations between farm-level technical and economic factors and AMU	Restrospectie analysis of data from national records	AMU, farm type (production stages included); pig population density in farm locality (high/low); herd size (number of sows); feed (concentrate use for sows); technical performance including number of piglets born alive per sow, BW of piglet at selling, mortality of piglets; economic costs and profits including price of piglet at selling, bedding material costs, breeding costs, and heating costs	n=69 fattening pig farms and n=63 sow farms	Farm type/production stages, herd size, location, economic and production factors	Number of animal daily doses per animal per year for sows (NDD_1) and for piglets (NDD_2)	n/a	Descriptive AMU including distribution among farms; p-values for associations between this and potential predictors	Long-tailed distribution of AMU in sows and finishers, and some farms with zero AMU. Individual farm AMU stable (so same farms remain high-users and low-users, respectively). Being a farrow-to-finish farm (c.f. specialist sow farm or finisher farm) and higher number of pigs on farm significantly associated with higher AMU (p<0.05 for both). High pig farm population density associated with higher …		n/a		Y
Veterinary Laboratories Agency (VLA). Investigation of persistence of antimicrobial resistance organisms in livestock production. DEFRA; 2006. Report No.: OD2006.	United Kingdom	Pigs and broiler chickens	2000-2006	To investigate the impact of farm management and medication strategies on commensal AMR in pig and poultry farms	Government report of an observational cross-sectional study measuring AMU and faecal AMR in a small sample of pig and broiler farms, followed by more detailed study of two broiler farms (one organic and one conventional)	AMU, farm type (species), organic status, use of AGPs, AMR of E. coli and Ent. faecium	n=25 farms, of which n=5 organic and n=7 conventional pig farms, and n=7 organic and n=6 conventional broiler chicken farms	Farm type, organic status, AGP practices	Use/non-use of specific antimicrobials on-farm during 2-year study period; µg/kg finished liveweight animal (pig or broiler)	Resistance to ampicillin, gentamicin and ciprofloxacin for the E. coli, and erythromycin and vancomycin for the Ent. faecium	Descriptive AMU including distribution among farms; p-values for associations between this and potential predictors	Most commonly used drug (both species) was avilomycin for AGP. Wide variation in AMU between conventional farms (5 -122µg/kg for pigs and 5-25µg/kg for broilers). AMU in organic farms low, with 6/7 broiler farms and 2/5 pig farms having zero AMU in study period. AMR detected on all farms, including those with zero AMU for some years. Poultry: AMR positively associated with total farm AMU >40kg/ye…	Organic status (sample size too small for statistical analysis and study was pre-AGP ban)	Animal age/stage in production cycle; hygiene practices (conflicting outcomes); AMU (links between overall AMU and AMR but fluoroquinolone use in pigs the only significant association between use of and resistance to specific class)		N
Arnold C, Schüpbach-Regula G, Hirsiger P, Malik J, Scheer P, Sidler X, et al. Risk factors for oral antimicrobial consumption in Swiss fattening pig farms – a case–control study. Porcine Health Management. 2016;2(1).	Switzerland	Pigs	2014-2015	To identify risk factors for oral AMU in fattening pigs	Case-control study using questionnaires and veterinary farm visits to measure AMU and farm management	Internal and external biosecurity including cleaning protocols; proximity to other pig farms; use of alternative medicine; organic status; farmer education status; production system (continuous or AIAO); production parameters	n=99 fattening farms with >30 pigs, of which n=72 case farms orally treating >50% of pigs, and n=27 control farms	Internal biosecurity; external biosecurity; disease management; organic status; production system; farmer characteristics; farm location	Treatment incidence (number of animals treated per day with one ADD per 1000 pigs); case vs. control, with case defined as oral administration of antimicrobials to >50% of pigs	n/a	Odds ratio and p-value for predictors of farms being in the case or control group	Significantly higher odds of being "case" farm if: not using "healthy-to-sick pigs" sequence of work (OR 16.68, p<0.01), being <500m from next pig farm (OR 9.88, p=0.01), not applying homeopathic agents (OR 10.49, p=0.02), and mixing pigs of different suppliers within the same pen (OR 4.16, p=0.05). Significantly lower odds of being a case farm if: farmer also working on other farms (OR 0.05, p<0…	Internal biosecurity; external biosecurity; farm location; disease management approaches; organic status (univariable analysis only); vaccination (univariable analysis only)	n/a	Authors suggest that working on other farms might increase awareness of best practice.	Y
Nielsen CL, Kongsted H, Sørensen JT, Krogh MA. Antibiotic and medical zinc oxide usage in Danish conventional and welfare-label pig herds in 2016–2018. Preventive Veterinary Medicine. 2021;189:105283.	Denmark	Pigs	2016-2018	To compare AMU and ZnO usage patterns in three types of production system	Cross-sectional observational study using national register data, and prescription data from pharmacies, vets and feed mills	AMU; use of ZnO; production system (conventional indoor, conventional free-range, organic free-range); animal age group	All free-range conventional or organic herds and 300 conventional indoor herds on Danish Central Husbandry Register with at least 50 sows/year or 100 weaners or finisher pen places	Production system (conventional indoor, conventional free-range, organic free-range), animal age group, use of ZnO	Treatment incidence as ADD per 100 animals per day (of both ZnO and antibiotics)	n/a	TI disaggregated by age group and farm type; p-values for predictors	For all age categories, AMU significantly higher in indoor-conventional than other systems, and significantly higher in outdoor-conventional than organic (p<0.05 for all). Zero AMU significantly commoner in conventional or organic free-range herds than indoor conventional herds (p<0.05 for all age groups), with no significant differences between the two types of free-range herds. No significant d…	Organic status; free-range status; ZnO use (weak to moderate correlation)	n/a	Authors note that positive correlation between AMU and ZnO use suggests curtailing ZnO use does not necessarily mean increasing AMU.	Y
Stevens KB, Gilbert J, Strachan WD, Robertson J, Johnston AM, Pfeiffer DU. Characteristics of commercial pig farms in Great Britain and their use of antimicrobials. Veterinary Record. 2007;161(2):45-52.	United Kingdom	Pigs	2000-2001	To investigate patterns of AMU and other health management practices in UK pig farms	Postal survey collecting information on management practices and AMU	Self-reported AMU practices; indoor vs outdoor system; type of housing; size of herd; production stages included in farm	n=482 pig farms with >100 sows or >1000 pigs	Production system (production stages and indoor vs. outdoor); herd size; housing	Use frequency (none vs. weekly vs. monthly) of injectable, in-water and in-feed antimicrobials to treat each age group for four main categories of indication (gut, respiratory, lameness or reproductive disease)	n/a	Reported AMU practices and associations with other self-reported management pratices	Sow vaccination positively associated with in-feed AMU for weaners, and suckler & weaner vaccination positively associated with in-feed AMU for growers and weaners. AIAO systems (c.f. continuous) significantly positively associated with in-feed AMU and individual treatment of weaners (p<0.05). Significant (p<0.05) associations at univariable analysis: small farms and farms registered with either …	Assurance scheme (Freedom Foods and SPII only, and only in univariable analysis); vaccination (positive association); all-in-all-out system (positive association); herd size (univariable analysis only)	n/a	Response rate 25.5%; authors do not comment on whether respondents representative of national population	Y
Österberg J, Wingstrand A, Nygaard Jensen A, Kerouanton A, Cibin V, Barco L, et al. Antibiotic Resistance in Escherichia coli from Pigs in Organic and Conventional Farming in Four European Countries. PLoS One. 2016;11(6):e0157049.	Denmark, France, Italy and Sweden	Pigs	Not stated	To investigate associations between organic status and AMR in commensal E. coli	Observational cross-sectional study using culture and sensitivity of faecal samples taken on-farm and colon contents at slaughter	Organic status and national location of farm; samples of faecal and colonic contents for culture and sensitivity of E. coli	n=18-25 of each of organic and conventional herds in each country, with 2-5 animals sampled in each	Organic status, location (country)	n/a	MIC of 10 antibiotics for faecal E. coli, categorised as sensitive or resistant based on published cutoffs; within-sample prevalence of tetracycline-resistance among E. coli	MIC, prevalence of resistance to each antimicrobial and within-sample tetracycline resistance; odds ratios and p-values for predictors	Commonest resistance phenotypes in all four countries were to ampicillin, streptomycin, sulphonamide, tetracycline, and trimethoprim (and chloramphenicol in France and Italy). Significantly (p<0.05) higher odds of detecting AMR for at least three of the tested antimicrobials in conventional (c.f. organic) pigs in all four countries, with largest difference seen in Italy (p<0.05 for nine antimicro…	n/a	Organic status; location		Y
Gerzova L, Babak V, Sedlar K, Faldynova M, Videnska P, Cejkova D, et al. Characterization of Antibiotic Resistance Gene Abundance and Microbiota Composition in Feces of Organic and Conventional Pigs from Four EU Countries. PLoS One. 2015;10(7):10.	Denmark, France, Italy and Sweden	Pigs	2012-2013	To investigate associations between organic status, microbiota composition and abundance of specific AMR genes	Observational cross-sectional study using genetic analysis of faecal samples taken on-farm and colon contents at slaughter	Organic status and national location of farm; samples of faecal and colonic contents for PCR and sequencing of E. coli (faecal samples from France, Sweden and Denmark; colonic content samples from Italy)	Samples from, respectively, organic and conventional farms in France (n=42 and n=36), Italy (n=116 and n=122), Sweden (n=35 and n=36), and Denmark (n=42 and n=39); total n=468 samples tested for ARG abundance; n=48 samples for faecal microbiota characterisation	Organic status, location (country)	n/a	Within-sample abundance of each of six known antimicrobial genes; principal component analysis clustering of abundance of the six genes	Abundance of each ARG and p-values for differences between systems and countries; clustering of abundance patterns across the six ARGs	Organic status had little impact on antimicrobial resistance gene (ARG) abundance, with significant differences between conventional and organic only for three of the ARGs, and only in Italian samples (p<0.01 for these). Country of origin was significant (p<0.01 for 26 out of 36 pairwise country comparisons for individual ARGs), with generally higher abundance in Italy and France than Denmark and…	n/a	Location		Y
Hoogenboom LAP, Bokhorst JG, Northolt MD, de Vijver L, Broex NJG, Mevius DJ, et al. Contaminants and microorganisms in Dutch organic food products: a comparison with conventional products. Food Addit Contam Part A-Chem. 2008;25(10):1195-207.	Netherlands	Pigs and broiler chickens	2003-2005	To compare contaminants/AMR in organic products	Cross-sectional study of microbiology in faeces and organs from animals farmed organically; comparison of results with AMR in conventional farms assessed in the nationwide MARAN study (2004)	Bacterial culture and sensitivity results for E. coli, Ent. faecium and Campylobacter species isolated from samples of animal faeces on farms and offal samples from abattoirs	n=31 organic pig farms, n=10 organic broiler farms	Organic status	n/a	MIC for each tested antimicrobial for E. coli (11 antimicrobials), Ent. faecium (13 antimicrobials) and Campylobacter spp. (12 antimicrobials), with isolates classified as resistant or susceptible based on published cutoff points	Between-sample prevalence of bacteria resistant against zero, one, two, three, four or more than four classes of antibiotics	Pigs: resistance prevalence for most tested antimicrobials generally lower in organic pigs than previously reported in conventional pigs; lower prevalence of MDR (defined as resistant to ≥2 antimicrobial classes) in Campylobacter spp. (45% for organic c.f. 80% for conventional) and E. coli (32% c.f. 55%). Samples from organic and conventional farms showed similar prevalence of Campylobacter and E…	n/a	Organic status (no statistical analysis; comparing with outcome of separate study)	Broilers in this study were slow-growing breed, slaughtered at 70-81d c.f. industry standard of 40d.	Y
Mencía-Ares O, Argüello H, Puente H, Gómez-García M, Manzanilla EG, Álvarez-Ordóñez A, et al. Antimicrobial resistance in commensal Escherichia coli and Enterococcus spp. is influenced by production system, antimicrobial use, and biosecurity measures on Spanish pig farms. Porcine Health Management. 2021;7(1).	Spain	Pigs	2017-2018	To compare AMR of commensal E. coli and Enterococcus spp. in different pig production systems	Cross-sectional study analysing phenotypic AMR of E. coli and Enterococcus spp. on pig farms in conjunction with information on production system, management practices and AMU	Production system (intensive vs organic/extensive), biosecurity (assessed for intensive farms only), AMU over 4 months preceeding study as recorded by veterinarian responsible for the farm, AMR phenotype of isolates from faecal and environmental samples	n=37 pig farms, of which n=18 conventional intensive and n=19 either organic or conventional extensive	Production system; biosecurity; AMU	mg/kg PCU, disaggregated by antimicrobial class	MIC for each tested antimicrobial for E. coli (14 antimicrobials) and Enterococcus spp. (12 antimicrobials), with isolates classified as wild type (susceptible) or non-wild type (resistant) based on published cutoff points	MIC distributions; percentage of resistant isolates for each tested antimicrobial; prevalence of bacteria resistant against zero, one, two, three, four or more than four classes of antibiotics; odds ratios and p-values for associations	E. coli from extensive/organic production systems had significantly (p<0.05) lower odds of resistance for all but one antibiotic and with MDR phenotypes, defined as resistant to ≥3 antimicrobial classes (OR 0.13, p<0.001); both E. coli and Enterococcus from organic/extensive herds had significantly higher odds of isolates being susceptible to all tested antimicrobials (OR 5.61 for E. coli, no OR …	n/a	Production system (intensive vs organic/extensive), AMU, biosecurity (mixed results)		Y
Galan-Relano A, Gomez-Gascon L, Luque I, Barrero-Dominguez B, Casamayor A, Cardoso-Toset F, et al. Antimicrobial susceptibility and genetic characterization of Trueperella pyogenes isolates from pigs reared under intensive and extensive farming practices. Veterinary Microbiology. 2019;232:89-95.	Spain	Pigs	Not stated	To identify differences in AMR patterns between intensive and extensive production systems	Cross-sectional study analysing phenotypic AMR of Trueperella pyogenes from carcases of pigs raised in intensive and extensive systems	Production system for farm of origin; tissue of origin; MIC values for 11 antimicrobials	n=180 Trueperella pyogenes isolates from partially or totally condemned pig carcases at slaughter; of which n=89 pigs reared under intensive conditions and n=91 under extensive conditions	Production system (intensive vs extensive)	n/a	MIC distribution for 11 antimicrobials	MIC distributions and p-values for associations between MIC and production system	Significantly lower MIC (p<0.05) in samples from extensively farmed pigs compared with intensively farmed for all but three tested antimicrobials (penicillin, amoxicillin and ceftiofur). Lower genetic diversity in samples from intensively than extensively farmed pigs, detected by pulsed-gel electrophoresis.	n/a	Production system (intensive vs extensive)	Authors do not define the two production system types, "intensive" and "extensive"	Y
AbuOun M, O'Connor HM, Stubberfield EJ, Nunez-Garcia J, Sayers E, Crook DW, et al. Characterizing Antimicrobial Resistant Escherichia coli and Associated Risk Factors in a Cross-Sectional Study of Pig Farms in Great Britain. Frontiers in Microbiology. 2020;11.	United Kingdom	Pigs	2014-2015	To investigate prevalence and risk factors for AMR in E. coli on pig farms	Cross-sectional study analysing phenotypic AMR and whole-genome sequencing of caecal samples at slaughter in conjunction with questionnaire of farm practices and AMU	Biosecurity, farm management, production stage, location, self-reported AMU	E. coli isolates from n=56 pig farms (of which n=38 farrow-to-finish, n=18 finisher-only)	Biosecurity, farm management, production stages, location, AMU	Categorised subjectively as "low", "medium" or "high" AMU based on answers to questionnaire questions regarding total doses given to pigs and total cost of antimicrobials over a 12-month period	Presence of genes conferring resistance to specific antimicrobials; MIC for each tested antimicrobial for E. coli, with isolates classified as resistant or susceptible based on published cutoff points	Phylogenetic patterns, presence of AMR genes, prevalence of specific genotypic resistance patterns including MDR (defined as resistance to 3 or more antimicrobial classes)	Isolates phylogenetically diverse; little evidence of clustering by farm or production system. Significant positive predictors for MDR included: higher AMU (for medium use OR 2.84, p=0.050; for high use, OR 7.64, p<0.001), finisher-only farms c.f. breeder-finisher (OR 3.69, p<0.001), emptying manure pit every batch c.f. weekly (OR 3.57, p=0.023), and location in the South East (OR 3.65, p=0.012).…	n/a	AMU, region, production stages on farm, hygiene/internal biosecurity (some conflicting results)		Y
Burow E, Rostalski A, Harlizius J, Gangl A, Simoneit C, Grobbel M, et al. Antibiotic resistance in Escherichia coli from pigs from birth to slaughter and its association with antibiotic treatment. Preventive Veterinary Medicine. 2019;165:52-62.	Germany	Pigs	2015-2016	To assess AMR prevalence in pig faecal E. coli through different life stages and investigate associations with AMU	Longitudinal cohort study following individual animals from birth to slaughter, with AMU recorded and faecal E. coli cultured and tested for AMR at five points in life (as well as from dam around parturition)	Animal age and AMU history at time of sampling; AMR phenotype of E. coli in dam's faeces; AMR phenotype at different life stages	n=406 pigs from n=29 commercial breeding herds (conventional indoor herds, of which majority were farrow-to-finish)	Age of pigs, time since AMU, route of AMU, exposure to antimicrobials/AMR organisms via dam	Number of treatments received during life, disaggregated by class, route of administration and whether individual or group treatment	MIC for each tested antimicrobial for E. coli, with isolates classified as resistant or susceptible based on published cutoff points	Proportions of E. coli resistant to each antimicrobial; p-values for predictors of AMR	E. coli from pigs receiving in-feed or in-water β-lactams more frequently resistant to ampicillin than those receiving them by injection (p<0.05); equivalent pattern for tetracyclines and tetracycline resistance (p<0.05) but not for polymyxins and colistin resistance. AMR generally showed an initial peak (prevalence significantly higher than untreated animals at same timepoint, p<0.05) at next fa…	n/a	AMU (including route of administration and time between AMU and sampling), AMR phenotype of sow microbiota		Y
Taylor NM, Clifton-Hadley FA, Wales AD, Ridley A, Davies RH. Farm-level risk factors for fluoroquinolone resistance in E-coli and thermophilic Campylobacter spp. on finisher pig farms. Epidemiology and Infection. 2009;137(8):1121-34.	United Kingdom	Pigs	2002-2003	To identify possible risk factors for fluoroquinolone resistance in E. coli and Campylobacter at herd level	Cross-sectional study of finisher pig production units analysing risk factors for presence of fluoroquinolone (FQ) resistance	Culture and FQ sensitivity results for faecal E. coli and Campylobacter; farm traits, biosecurity practices, and FQ use (via questionnaire); season of sampling	n=108 finisher herds, mixture of grower-finisher (with ≥200 finisher places) and farrow-to-finish (with ≥100 sows)	AMU; biosecurity; location; seasonal variation	Most recent use of fluoroquinolones on farm (in the last year, >1 year ago or never) - for analysis, authors grouped first two together so effectively binary variable of use/non-use	Selective growth of isolates on ciprofloxacin-containing media	Farm-level presence or absence of FQ resistant E. coli and Campylobacter isolates; OR and p-values for presence of each	E. coli: significantly higher odds of E. coli FQ resistance if any use of FQ reported (OR 16.5, p<0.0001), and if sampling in summer vs autumn/winter (OR 1.94, p=0.0045). Non-significant trends (0.05<p<0.1) for higher odds if another pig farm within 1 mile, but lower odds if poultry farm within 1 mile or if visitors are required to be pig contact-free for ≥2d. Campylobacter: significantly higher …	n/a	AMU, seasonality, internal/external biosecurity (conflicting results)	Authors note that provision of boot brushes correlated with several other biosecurity indicators, e.g. negative correlations with provision of wash basisins, toilets and soap, and of overalls and boots for visitors	Y
Luiken RE, Heederik DJ, Scherpenisse P, Van Gompel L, van Heijnsbergen E, Greve GD, et al. Determinants for antimicrobial resistance genes in farm dust on 333 poultry and pig farms in nine European countries. Environ Res. 2022;208.	Belgium, Bulgaria, Denmark, France, Germany, Italy, Poland, Spain and the Netherlands	Pigs and broiler chickens	2014-2016	To investigate the potential role of dust in spread of AMR on pig and poultry farms	Cross-sectional study quantifying relative and absolute abundance of four ARGs in environmental dust and analysing in conjunction with faecal ARG abundance and farm characteristics	Quantitative PCR results for four ARGs in environmental dust and in faecal samples; AMU, farm traits and management practices (via questionnaire); season of sampling	n=159 farrow-to-finish pig farms and n=174 broiler chicken farms (all conventional production and all using all-in-all-out procedures at compartment level)	AMU; biosecurity; housing; location; seasonal variation	Treatment incidence (TI) in Defined Daily Dosages per 100 animals, overall and per antimicrobial class	Relative and absolute abundance of four ARGs	ARG abundance; p-values for risk factors for this	Both: significant (p<0.05) positive associations betwen relative ARG abundance in faeces and dust. Pigs: presence of another pig farm within 500m significantly (p<0.05) positively associated with absolute ARG abundance. Significant (p<0.05) negative associations with absolute abundance included low stocking density, wet-dry or wet (c.f. dry-only) feed, and sampling in summer c.f. winter. Internal…	n/a	Stocking density, seasonality, AMU (conflicting results), housing/bedding (conflicting results), internal and external biosecurity (conflicting results)	Authors do not define "high" versus "low" stocking density	Y
Docic M, Bilkei G. Differences in antibiotic resistance in Escherichia coli, isolated from East-European swine herds with or without prophylactic use of antibiotics. J Vet Med Ser B. 2003;50(1):27-30.	Hungary, Romania and Serbia	Pigs	2001	To compare E. coli resistance patterns in pig herds with or without prophylactic AMU	E. coli O139-positive herds divided into those using prophylactic antibiotics regularly and those without history of prophylactic AMU for >5y (latter group feed instead supplemented with oregano)	AMU treatment group, MIC values for E. coli isolated from rectal swabs from pigs showing clinical signs of wasting in each age group (sucklers, weaners, fatteners and sows)	n=30 herds, of which n=17 herds regularly used in-feed prophylactic antibiotics, and n=13 herds had gone >5y without	Prophylactic AMU	Use or non-use of prophylactic in-feed antimicrobials	MIC values for commensal E. coli for seven antibiotics	Mean MIC for samples from each study group and p-values for differences between groups	Herds without prophylactic AMU had highly significantly lower (p<0.001) lower MICs for ampicillin, doxycycline, enrofloxacin, gentamycin, oxytetracycline and sulfamethacin compared with herds with routine prophylactic AMU, and significantly lower (p<0.05) lower MICs for ceftiofur.	n/a	AMU	Authors do not state which antibiotics were used for prophylaxis, or state incidence of wasting clinical signs	Y
Luiken REC, Van Gompel L, Bossers A, Munk P, Joosten P, Hansen RB, et al. Farm dust resistomes and bacterial microbiomes in European poultry and pig farms. Environ Int. 2020;143.	Belgium, Bulgaria, Denmark, France, Germany, Italy, Poland, Spain and the Netherlands	Pigs and broiler chickens	2014-2016	To investigate resistomes and bacterial microbiomes of farm dust in conventional pig and broiler chicken farms, and potential associations with animal faeces and AMU	Shotgun metagenomic sequencing of farm dust and of faecal samples, analysed in conjunction with farm characteristics	Metagenomic analysis of environmental dust and in faecal samples (including resistome and bacterial microbiome composition); AMU (via questionnaire)	n=44 farrow-to-finish pig farms and n=35 broiler chicken farms (all conventional production and all using all-in-all-out procedures at compartment level)	AMU; biosecurity; housing; location; seasonal variation	Treatment incidence (TI) in Defined Daily Dosages per 100 animals, overall and per antimicrobial class	ARG abundance, measured in fragments per kilobase ARG-reference per million bacterial fragments (FPKM)	ARG abundance in dust; p-values for correlation with AMU, faecal ARGs and microbiome	Both pigs and broilers: significant positive association (p<0.05) between AMU in animals and AMR in dust from the same stables/compartments; significant positive correlation between resistomes of faeces and dust for pigs (correlation coefficient 0.65, p<0.001) and broilers (correlation coefficient 0.49, p<0.001)	n/a	AMU		Y
De Koster S, Ringenier M, Lammens C, Stegeman A, Tobias T, Velkers F, et al. ESBL-Producing, Carbapenem- and Ciprofloxacin-Resistant Escherichia coli in Belgian and Dutch Broiler and Pig Farms: A Cross-Sectional and Cross-Border Study. Antibiotics-Basel. 2021;10(8):14.	Belgium and Netherlands	Pigs and broiler chickens	2017	To quantify prevalence of ESBL-producing, carbapenem-resistant and ciprofloxacin-resistant E. coli in broiler and pig faeces	Cross-sectional study quantifying phenotypic prevalence of resistance in faecal E. coli on farms on the Belgian-Dutch border, analysed in conjunction with farm characteristis	Faecal culture and sensitivity results of E. coli from pigs/poultry on farm, farm location, farm type (pig vs. broiler) and AMU	n=31 conventional multiplier pig farms (n=15 in Belgium and n=16 in the Netherlands) and n=29 conventional broiler farms (n=15 in Belgium and n=14 in the Netherlands)	AMU; species farmed; farm location	Treatment incidence (TI) per 100 days for pigs and per production round for broilers	Isolates from Dutch farms: MIC values; isolates from Belgian farms: inhibition zone diameter; all samples classified as susceptible, intermediate or resistant for each of the 12 antimicrobials based on EUCAST breakpoints	Percent of isolates classified as ESBL, ciprofloxacin-resistant or carbapenem-resistant; percent of multidrug resistant (MDR), classified as those resistant to antibiotics in three or more classes; odds ratios and p-values for predictors of resistance	No clear association with AMU. Marked differences in AMR observed between countries, farms and samples from within a farm. Significantly (p<0.05) lower prevalence of ESBL-E. coli and ciprofloxacin-resistant E. coli on Dutch compared with Belgian farms, for both pigs and broilers. No carbapenem resistance detected. In both countries and both species, there was high prevalence of MDR (>65% of isola…	n/a	Location	AMU not a significant predictor in this study	Y
Dohmen W, Dorado-García A, Bonten MJM, Wagenaar JA, Mevius D, Heederik DJJ. Risk factors for ESBL-producing Escherichia coli on pig farms: A longitudinal study in the context of reduced use of antimicrobials. PLoS One. 2017;12(3):e0174094.	Netherlands	Pigs	2011-2013	To assess prevalence of ESBL-E. coli and associated risk factors	Longitudinal study quantifying phenotypic prevalence of resistance in faecal E. coli on pig farms in relation to AMU and animal management, before and after farm-specific interventions to reduce AMU	Culture and sensitivity profiles of E. coli from rectal swabs, with PCR of ESBL genes for confirmed ESBL-E. coli isolates; AMU data from national databases; farm chracteristics, biosecurity and husbandry practices via farmer questionnaire; records of farm-specific AMU reduction interventions	n=36 conventional pig farms, mixture of breeder-only and farrow-to-finish (n=60 pigs sampled per farm at each of four time points)	AMU; biosecurity; husbandry; stage in production cycle	Defined daily doses per animal per year (DDDA/Y); use/non-use of cephalosporins	Prevalence of phenotypic resistance in E. coli selectively cultured and confirmed by inhibition zone diameter; PCR-measured prevalence of specific ESBL genes	AMU figures and temporal trends; ESBL E. coli prevalence and specific gene prevalence; odds ratios and p-values for predictors of presence of ESBL on farms and among age groups	Open herds used 3x amount of AMU c.f. closed herds and farrowing farms had higher AMU than farrow-to-finish; temporal trend for reduction in AMU during study (no p-values given for AMU). Odds of group-level ESBL-E. coli presence significantly different between age groups (p<0.001) - highest in sucklers (OR 1.64 compared with sows), lowest in rearing gilts (OR 0.27 compared with sows). Group-level…	Open vs closed herd	External biosecurity; age group of animals; farm-specific AMU reduction interventions (authors note the AMU reductions mirrored national trends); AMU (cephalosporin use significant but not total AMU)		Y
Merle R, Robanus M, Hegger-Gravenhorst C, Mollenhauer Y, Hajek P, Kasbohrer A, et al. Feasibility study of veterinary antibiotic consumption in Germany - comparison of ADDs and UDDs by animal production type, antimicrobial class and indication. Bmc Veterinary Research. 2014;10:13.	Germany	Dairy cattle, beef cattle and pigs	2006-2007	To compare used daily doses (UDD) with animal daily doses (ADD) to get a better idea of number of animals exposed and likelihood of under-/overdosing	Cross-sectional study comparing calculated AMU based on two methods (one using standardised recommended doses and one using actual dosing data) to assess the number of animals at risk of over- and under-dosing	Indication for AMU; prescribed amount of active ingredient per animal and day for each antimicrobial based on clinical records	n=19 veterinary practices and n=66 farms	n/a	Number of used daily doses (nUDD) calculated as actual prescribed amount of active ingredient per animal and day; number of animal daily doses (nADD) calculated as amount of active ingredient divided by recommended daily dose for the antimicrobial and livestock type in question	n/a	Descriptive data for UDD and ADD; ratio of UDD/ADD for each record, categorised into above (ratio >1.25), below (ratio <0.8) or within recommended dose range	Pigs: pigs accounted for 57% of all records, resulting in 96% of nUDD and 94% of nADD. For piglets and fatteners, % records below recommended dose significantly higher for enteric than respiratory disease (p<0.0001). Majority of pig UDDs were oral. 38% of pig records were below recommended dose; 41% were above. Dairy and beef cattle: dosing accuracy varied between antimicrobial classes. For calve…	Open vs closed herd	n/a (although evidence of inaccurate dosing, a potential risk factor for AMR)	This study based on the VetCAb (veterinary consumption of antibiotics) feasibility study to collect AMU data. Authors note doses for current literature may be higher than licensed doses due to changes in susceptibility. May also have differences in liveweight for the farm compared to national average.	Y
Casal J, Mateu E, Mejía W, Martín M. Factors associated with routine mass antimicrobial usage in fattening pig units in a high pig-density area. Veterinary Research. 2007;38(3):481-92.	Spain	Pigs	2001-2003	To assess frequency of prophylactic and group AMU for respiratory and GI disease	Cross-sectional survey of farm management and practices including AMU (questionnaire carried out in person with farm and farm vet)	Farm characteristics including production stages on farm; management and husbandry; internal and external biosecurity; AMU practices	n=107 farms containing fattening pig units	Type of farm (which production stages included), biosecurity, routine prophylactic AMU	Use or non-use of growth promoters, prophylactic AMU and reported use of 2 or more antimicrobials for respiratory or enteric disease outbreaks	n/a	Odds ratios and p-values for predictors of use of growth promoters, prophylactic AMU and tendency to use 2 or more antimicrobials for respiratory or enteric disease outbreaks	Significantly lower odds of using antimicrobial growth promoters in herds with >1000 pigs (OR 0.35, p=0.016) and higher odds in herds with only fatteners, c.f. farrow-to-finish (OR 2.8, p=0.021). Odds of prophylactic AMU significantly higher in farms with fatteners only (OR 11.7, p<0.001) and lower in those with changing facilities at the farm entrance (OR 0.17, p=0.024). Farms using growth promo…	External biosecurity, production stages on farm, size of farm, attitudes to AMU (not directly measured, but associations between AGPs or prophylaxis and use of multiple antimicrobials for disease outbreaks)	n/a		Y
Backhans A, Sjölund M, Lindberg A, Emanuelson U. Antimicrobial use in Swedish farrow-to-finish pig herds is related to farmer characteristics. Porcine Health Management. 2016;2(1).	Sweden	Pigs	2003	To identify risk factors for oral AMU in pigs at different stages of production in Sweden	Cross-sectional study assessing AMU in different pig age groups and in different farms, in conjunction with biosecurity and farmer characteristics	Herd characteristics and biosecurity assessed at farm visit by researcher/vet, farmers' views via questionnaire, AMU data for the preceeding year from farm records	n=60 farrow-to-finish herds with at least 100 sows and 500 finishing pigs	Farmer characteristics, farmer attitudes to antimicrobials, biosecurity and hygiene	Treatment incidence (TI), calculated as number of DDDAs per 1000 pig-days at risk	n/a	TI values disaggregated by age group, p-values for associations between predictors and TI in each age group	TI highest, and most varied, for suckling piglets and weaners. In suckling piglets (age group with highest AMU) older farmers, female farmers (p=0.018) and university-educated farmers (p=0.025) had significantly higher AMU; older farmers had significantly (p=0.016) higher AMU in weaners. No significant link between attitudes to antimicrobials and AMU, or betwen biosecurity and AMU.	Farmer characteristics	n/a	Convenience sample. Biosecurity not significant predictor of AMU in this study.	Y
Collineau L, Backhans A, Dewulf J, Emanuelson U, Grosse Beilage E, Lehébel A, et al. Profile of pig farms combining high performance and low antimicrobial usage within four European countries. Veterinary Record. 2017;181(24):657-.	Belgium, France, Germany and Sweden	Pigs	2012-2014	To identify key traits of farms with low AMU and high performance	Cross-sectional study (with elements of case-control) with "top farms" identified as those combining high productivity and low AMU as part of cross-sectional study, compared with other farms in the study	Farm location; farmer characteristics, herd characteristics and general management from farmer interviews; farm performance parameters; AMU over preceeding year based on vet invoices or farm records	n=227 farrow-to-finish pig farms in Belgium (n=47), France (n=60), Germany (n=60) and Sweden (n=60)	Biosecurity, farm and farmer characteristics, production parameters, vaccination	Treatment incidence (TI), calculated as number of DDDAs per 200-day lifespan	n/a	Odds ratios and p-values for predictors of being a "top farm" (i.e. no routine use of HP-CIAs, having below median AMU among study farms in their country, and above national average figures for weaned pigs per sow per year)	Significant association between being a top farm and having better overall biosecurity (p=0.011), particularly internal biosecurity (p=0.027). In multivariable logistic regression model, farms had significantly higher odds of being a top farm if they were located >500m from other pig farms (OR 3.8, p=0.012) and if they reported low incidence of suckler GI disease (OR 2.5, p=0.026), and lower odds…	Biosecurity (internal and overall); location (proximity to other farms); herd health status; vaccination (not significant in main model, effect not fully clear in classification tree of farms in high pig farm density areas); weaning practices (only among farms in high pig farm density areas; authors also suggest this is a country effect)	n/a	Authors note that classification tree did not include a way to control for country confounding effects	Y
Van Rennings L, Von Münchhausen C, Ottilie H, Hartmann M, Merle R, Honscha W, et al. Cross-Sectional Study on Antibiotic Usage in Pigs in Germany. PLoS One. 2015;10(3):e0119114.	Germany	Pigs	2011	To assess AMU across German pig farms	Cross-sectional retrospective study usingdata from veterinary records	AMU (disaggregated by antibiotic class, mode of administration, and indication); farm location; herd size; veterinarian	n=495 pig farms	Herd size, veterinarian, location	Treatment incidence (TI), measured as number of used daily doses (nUDD) per animal per 100 days	n/a	Descriptive data for AMU disaggregated by age group; p-values for predictors of AMU	Long-tailed distributions of farm TIs, as observed in other studies. Highest AMU in piglets (twice that of the next highest group for AMU, weaners), then weaners, then fatteners, then sows. Commonest indication for AMU in all age groups was respiratory disease. Farm size non-significant on its own (apart from borderline significant effect in weaners, p=0.0415), although interaction of farm size a…	Age of animals; prescribing vet	n/a	Authors note that differences between veterinarians could be due to different veterinarians specialising in treatment of different age groups	Y
Kruse AB, Nielsen LR, Alban L. Herd typologies based on multivariate analysis of biosecurity, productivity, antimicrobial and vaccine use data from Danish sow herds. Preventive Veterinary Medicine. 2020;181:11.	Denmark	Pigs	2014-2015	To investigate associations between biosecurity, productivity, vaccination and AMU	Cross-sectional study using factor analysis of management practices, AMU and productivity data	Biosecurity and vaccination practices (via telephone questionnaire); AMU, vaccine purchases, herd health status, and productivity figures from databases	n=160 sow herds	Biosecurity, vaccination	Animal daily doses (ADD) per 100 animal-days	n/a	Scores for composite factors; farm typology based on factors plots for top four factors	Weak positive correlation between AMU and productivity, herd size, and number of employees, but correlations between AMU and these factors were too low to include in interpretation of factors. No significant associations between AMU and biosecurity or vaccination.	None significant	n/a	Authors note that overall AMU was low, and differences in AMU could reflect treatment threshold rather than disease levels	Y
Collineau L, Bougeard S, Backhans A, Dewulf J, Emanuelson U, Grosse Beilage E, et al. Application of multiblock modelling to identify key drivers for antimicrobial use in pig production in four European countries. Epidemiology and Infection. 2018;146(8):1003-14.	Belgium, France, Germany and Sweden	Pigs	2012-2014	To identify the relative importance of "blocks" of risk factors for AMU across four countries	Cross-sectional study using multi-block partial least-squares regression based on AMU data and farm management traits	AMU data from vets' and farmers' records and farmer interviews; biosecurity and farm/farmer characteristics assessed through farm visits and interviews	n=207 farrow-to-finish farms in Belgium (n=47), France (n=60), Germany (n=60) and Sweden (n=60)	Herd characteristics, biosecurity level, farm performance, occurrence of clinical signs, vaccination schemes, farmer attitudes	Treatment incidence (TI), measured as number of animals per 1000 receiving a daily dose of antimicrobial during their production period	n/a	Relative contribution of each of six blocks of risk factors for AMU (farm technical performance, farmer attitudes/practices, vaccination, ocurrence of clinical signs, biosecurity, and herd characteristics) for farms in each country	Differing risk factors between countries; models explained 26.6-51.6% of variance in AMU. All six blocks represented useful contribution to explaining AMU in at least one of the countries. Presence of clinical signs, especially respiratory and nervous signs, was one of the main blocks in all four countries. For Belgium and France, occurrence of clinical signs was the biggest factor, while in Germ…	Herd health status; herd characteristics/performance; biosecurity; vaccination schemes; farmer attitudes	n/a		Y
Raasch S, Postma M, Dewulf J, Stark KDC, Beilage EG. Association between antimicrobial usage, biosecurity measures as well as farm performance in German farrow-to-finish farms. Porcine Health Management. 2018;4.	Germany	Pigs	2012-2014	To identify risk factors for high AMU	Herd visits and interviews with farmers; AMU records from vets and farmers	AMU records; biosecurity; herd characterisics; farmer characteristics; vaccination	n=60 farrow-to-finish herds with at least 100 sows and 500 finishing pigs	Biosecurity, herd characterisics, farmer characteristics, vaccination	Treatment incidence for a standardised lifespan of 200 days (TI200), based on defined daily doses (DDDA)	n/a	Treatment incidence, defined daily dose animal (DDDA), predoctors for being an above-median TI farm	Lifetime AMU significantly higher in herds with higher numbers of sows (p<0.01), and non-significantly higher in herds with poorer external biosecurity scores (p=0.06). Significant predictors of higher AMU in breeding pigs: more pigs weaned per sow per year and better internal biosecurity (p=0.02). AMU in growing pigs significantly higher in herds in a region with high pig density (p<0.01), less …	Farm size; productivity; location (pig farm density); biosecurity (conflicting results)	n/a	Convenience sample. Authors point out that in larger herds, there is often a shorter farrowing rhythm to reduce workload peaks, and in these systems piglets are typically weaned earlier.	Y
Stygar AH, Chantziaras I, Toppari I, Maes D, Niemi JK. High biosecurity and welfare standards in fattening pig farms are associated with reduced antimicrobial use. Animal. 2020;14(10):2178-86.	Finland	Pigs	2011-2013	To investigate associations between AMU, biosecurity, welfare indicators and lesions at slaughter	Retrospective study using data on AMU, welfare and post-mortem clinical data extracted from national database	National database records aggregated for each farm in 3-month periods, covering: AMU (including indication), meat inspection scores, farm characteristics, farm inspection ratings for housing conditions, welfare indicators and biosecurity	All fattening pig farms covered by Sikava (voluntary national register, covering 95% of Finnish national herd)	Farm size, welfare indicators, farm hygiene and biosecurity	Number of antimicrobial treatments per 100 pigs per 3-month period	n/a	Descriptive AMU statistics; p-values for associations between AMU for musculoskeletal, tail-biting or respiratory disease and potential predictors	Malfunctioning drinking equipment (p=0.008), insufficient enrichment material (p=0.018) and presence of lung lesions at slaughter (p=0.012) were significantly positively associated with increasing AMU for musculoskeletal disease. Farms in which liver lesions were identified post-mortem had significantly higher AMU for musculoskeletal disease (p=0.009) and for tail-biting (p=0.004). Farms with ave…	Herd health status, cleanliness, air quality, condition of housing/equipment, stocking density (not significant on its own), environmental enrichment (conflicting results)	n/a		Y
Visschers VHM, Postma M, Sjölund M, Backhans A, Collineau L, Loesken S, et al. Higher perceived risks of antimicrobial use are related to lower usage among pig farmers in four European countries. Veterinary Record. 2016;179(19):490-.	Belgium, France, Germany and Sweden	Pigs	2012-2013	To assess farmers' estimates of their own AMU, to investigate farmer attitudes to AMU and to evaluate psychological impacts on AMU	Cross-sectional study combining questionnaire with farm visit to collect AMU records	AMU (from farm records); farmer's perception of own AMU; farm characteristics; farmer demographics; farmer beliefs and attitudes regarding risks associated with AMU	n=215 pig farmers (between 46 and 59 per country)	Farmer attitudes and concerns; farm characteristics	Treatment incidence for a standardised lifespan of 200 days (TI200), based on defined daily doses (DDDA)	n/a	Correlation between AMU and predictors; p-values for correlations and associations	Significant correlation between actual AMU and farmers' estimates of their own AMU relative to other farmers from their country (r_s=0.16, p=0.01). No significant effect of farmer years of experience or gender, but regression of demographic variables (including country) on TI produced significant model (p=0.01) explaining 38% of variation, with nation in which farm was present a significant predi…	Herd size, farmer attitude to AMU, farm location (country)	n/a		Y
Matheson SM, Edwards SA, Kyriazakis I. Farm characteristics affecting antibiotic consumption in pig farms in England. Porcine Health Management. 2022;8(1):13.	United Kingdom	Pigs	2017-2018	To investigate links between AMU and farm characteristics	Retrospective study using data on AMU and farm characteristics from national recording systems	AMU data from the electronic medicine book for pigs (eMB-Pigs); farm characteristics and welfare/husbandry assessments from datasets collated by farm assurance schemes	All farms in England submitting data to eMB-Pigs database (approximately 85% of herds in England)	Production stages on farm; herd size; housing characteristics, including ventilation and bedding; environmental enrichment; feed type and delivery	Total farm-level AMU (kg/y); AMU in mg/kg PCU, disaggregated into HPCIA and non-critical antibiotics	n/a	p-values for associations between potential predictors and AMU measures	Total AMU (kg/year) was significantly higher in farrow-to-finish and piglet producers compared with finishing farms (p<0.001). In finishing pigs, there was significantly higher likelihood of HPCIAs in larger herds (p<0.0001) and usage of non-critical antibiotics increased (p<0.0001) but no significant effect of herd size on total AMU in mg/kg. In finishing pigs, use of automatically controlled na…	Production stages on farm; ventilation; access to outdoor space; herd size (for most but not all measures of AMU); bedding type (conflicting results depending on production system)	n/a		Y
Laanen M, Persoons D, Ribbens S, De Jong E, Callens B, Strubbe M, et al. Relationship between biosecurity and production/antimicrobial treatment characteristics in pig herds. The Veterinary Journal. 2013;198(2):508-12.	Belgium	Pigs	2009-2011	To investigate associations between biosecurity, productivity and prophylactic AMU	Cross-sectional observational study analysing AMU in relation to farm biosecurity	Farm biosecurity score, farmer characteristics and herd/farm characteristics (including productivity data) from visit by investigator and interview with farmer; AMU for prophylactic purposes	n=95 breeder-finisher herds (all closed or semi-closed)	Biosecurity (internal and external)	TI (defined as used daily doses per 1000 pig-days) for prophylactic antimicrobial group treatments	n/a	Associations between biosecurity ratings and prophylactic TI	Better overall biosecurity (p=0.05) and internal biosecurity (p=0.05) both significantly associated with lower prophylactic TI. Main areas of biosecurity associated with lower TI were disease management (p=0.04, measures e.g. disease control, use of hospital pens, handling of diseased animals) and management in the farrowing/suckling period (p=0.03, measures e.g. washing of sows, cross-fostering …	Biosecurity (overall and internal)	n/a		Y
Yun J, Muurinen J, Nykäsenoja S, Seppä-Lassila L, Sali V, Suomi J, et al. Antimicrobial use, biosecurity, herd characteristics, and antimicrobial resistance in indicator Escherichia coli in ten Finnish pig farms. Preventive Veterinary Medicine. 2021;193:105408.	Finland	Pigs	2016-2017	To investigate connections between biosecurity, farm characteristics and AMU, and to evaluate AMR	Cross-sectional observational study analysing AMU and AMR in relation to farm biosecurity	Herd data and AMU extracted from national data collection; biosecurity assessed on herd visit; resistance patterns based on culture and sensitivity of E. coli from faecal samples	n=10 farrow-to-finish herds (three of which had herds divided into piglet-producing section and finishing section)	Biosecurity; herd size; age group of animals; staffing levels; (AMU as independent variable for AMR)	As dependent variable: treatment incidence (TI), defined as DDDAs per 1000 pig-days at risk, disaggregated by age group. As potential predictor of AMR: binary variable, with two groups of five littermates on each farm compared - litters treated for clinical disease with antimicrobials and litters without AMU	MIC values for commensal E. coli for 14 antibiotics, categorised as sensitive or resistant based on published cutoffs	TI descriptive statistics; proportion of E. coli isolates resistant to at least one antimicrobial and proportion MDR (resistant to at least three antimicrobial classes); p-values for associations betweeem predictors and AMU/AMR	AMU: TI significantly higher for sucklers (p<0.05), compared with fatteners and breeders. Negative correlation between number of pigs per staff member and TI (significant for weaner TI, p<0.05; non-significant trend for breeder TI, p=0.05) - note: number of pigs per staff member sognificantly correlated with number of sows (p<0.01) and total number of pigs (p<0.001). Non-significant tendency for …	Age group of animals; pigs per staff member (correlated with herd size)	Age group of animals	Biosecurity not statistically significant in this study	Y
Echtermann T, Muentener C, Sidler X, Kummerlen D. Antimicrobial Drug Consumption on Swiss Pig Farms: A Comparison of Swiss and European Defined Daily and Course Doses in the Field. Frontiers in Veterinary Science. 2019;6:11.	Switzerland	Pigs	2015	To compare international standardised Defined Daily Dose/Defined Course Dose measurements with Swiss values	Comparison of AMU from calculations based on European and Swiss defined dose values, analysed in conjunction with farm characteristics	AMU data collected as part of a nationwide voluntary scheme; farm characteristics from scheme recording	n=227 pig farms	Type of farm (which production stages included)	Treatment days based on defined daily dose (DDD) and defined course dose (DCD)	n/a	Descriptive AMU statistics and comparison of DDD/DCD values between calculations (European and Swiss) and between farm systems	Wide variation between herds in AMU. Most use was in weaners or piglets: largest fraction DDDs were for weaners (regardless of calculation); largest fraction of DCDs was either weaners (if calculated using European dose definitions) or piglets (Swiss dose definitions). Significantly higher AMU per farm and per year on farrow-to-finish farms and piglet-producing farms compared with finishing farms…	Production stages included on farm; age group of animals (p-value not given)	n/a		Y
Morales J, Dereu A, Manso A, de Frutos L, Pineiro C, Manzanilla EG, et al. Surgical castration with pain relief affects the health and productive performance of pigs in the suckling period. Porcine Health Management. 2017;3:6.	Spain	Pigs	Not stated	To investigate clinical and productive effects of surgical castration in the suckling period	Intervention study (randomised block design), with half of the male piglets in each litter castrated routinely and the other half left intact; pigs from each group compared on production and health characteristics	Castration status; acute phase protein concentrations at days 1 and 10 following castration; measurement of average daily gain, body weight at weaning, percentage of pre-weaning mortality, and AMU until weaning	n=3696 male piglets from n=721 litters on two farrow-to-finish farms	Castration at day 3 to 6 of life	Percentage of pigs treated with antibiotics during study period (prior to weaning), excluding topical antibiotic spray applied at time of castration	n/a	p-values for statistical associations between castration status and percentage of pigs treated with antimicrobials	No differences in antibiotic treatment identified between castrated and entire piglets in this study. Castration significantly positively associated with pre-weaning mortality in piglets in the lightest quartile for birthweight (p=0.017) and the middle two quartiles for birthweight (p=0.041).	None	n/a		Y
Dorado-García A, Dohmen W, Bos MEH, Verstappen K, Houben M, Wagenaar J, et al. Dose-Response Relationship between Antimicrobial Drugs and Livestock-Associated MRSA in Pig Farming. Emerging Infectious Disease journal. 2015;21(6):950.	Netherlands	Pigs	2011-2013	To assess prevalence of large animal associated MRSA (LA-MRSA) and associated risk factors	Longitudinal intervention study aiming to reduce LA-MRSA prevalence on pig farms with farm-specific interventions, evaluating study farms every 6 months and analysing predictors of AMU and AMR	Culture and sensitivity of nasal swabs (pigs and humans); farm characteristics; farm management and biosecurity practices based on farmer questionnaire; AMU data from national databases	n=36 conventional pig farms, mixture of breeder-only and farrow-to-finish (n=60 pigs sampled per farm at each of four time points)	AMU; biosecurity; stage in production cycle; time since beginning of interventions	AMU measured as DDDA/Y	Growth of MRSA on selective media, confirmed with PCR	Prevalence of LA-MRSA samples; AMU statistics; p-values for associations between predictors and AMU; odds ratios and p-values for factors associated with MRSA presence on farm	AMU: Open and/or farrowing farms had at least twice as much AMU as closed or farrow-to-finish farms (no p-value given). Higher AMU significantly associated with risk of MRSA-positive pigs. AMR: final multivariable model for odds of MRSA-positivity on farm had following as risk factors: age group (highest in sucklers and weaners, and lowest in gilts and sows, p<0.001), open herd (OR 5.54 compared …	Open vs closed herd	Internal biosecurity; external biosecurity; age group of animals; AMU (total and use/non-use of cephalosporins)	Interventions developed with each farmer, focusing on reducing AMU, improving hygiene protocols and changing animal contact structures	Y
O'Neill L, da Costa MR, Leonard FC, Gibbons J, Diaz JAC, McCutcheon G, et al. Quantification, description and international comparison of antimicrobial use on Irish pig farms. Porcine Health Management. 2020;6(1):14.	Ireland	Pigs	2017-2018 (for 2016 AMU)	To quantify AMU in pig farms and identify stages of production in which AMU was highest	Retrospective study describing AMU in Irish pig farms	AMU from prescription/invoice data; production data from national database	n=67 pig farms	Production stage, route of administration	mg/kg PCU, treatment incidence for a standardised lifespan of 200 days (TI200)	n/a	Descriptive statistics for AMU	Majority of farms (83.6%) used injectable fluoroquinolones. AMU was highest in weaner pigs (69.7% of AMU in mg/kg PCU). Most AMU was in medicated feed (89.1% of total mg/kg PCU). No statistical analysis of predictors in this study.	Production stage	n/a		Y
Martin H, Manzanilla EG, More SJ, O’Neill L, Bradford L, Carty CI, et al. Current antimicrobial use in farm animals in the Republic of Ireland. Irish Veterinary Journal. 2020;73(1).	Ireland	Pigs, broiler chickens, laying chickens, dairy cattle, beef cattle, and sheep	2020 (pig data referenced was 2016)	To review the available data on AMU in each of the major livestock species in Ireland	Systematic literature search		Various; pig data here is from AMURAP study, covering approximately one third of Ireland's national pig population; broiler chicken data also from an AMURAP project study, but details confidential and sample size unknown.	n/a	Various	n/a	Descriptive AMU measures	Findings summarised here are from research not in the public domain (findings for which original research is available are summarised as their own entries). Pigs: "AM were frequently administered in the post weaning stages... In terms of routes of administration, 97.5% of AM were administered orally; 89.2% in medicated feed, 7.2% in water, 1.1% in oral powder and 0.03% in oral doses. The remainin…	Stage of production (not possible to assess fully as original paper not accessible); herd/flock health (not possible to assess fully as original paper not accessible)	n/a	This paper included as it summarises some original research not available to access (the proceedings/papers containing the pig and broiler chicken AMU findings referenced here). These items appear not to be peer-reviewed, hence classification of this paper.	N
Moreno MA. Survey of quantitative antimicrobial consumption per production stage in farrow‐to‐finish pig farms in Spain. Veterinary Record Open. 2013;1(1):e000002.	Spain	Pigs	2010	To characterise AMU for each production stage in pig farms	Retrospective survey on AMU in preceeding 6m, conducted via face-to-face interviews	Self-reported AMU during 6 months prior to interview, including administration route, production stage, dose, treatment duration, number of pigs, and indication for treatment	n=49 farrow-to-finish farms	Production stage, route of administration	Mean number of treated animals per 1000 animals at risk (where possible to calculate), disaggregated by route of administration, antimicrobial class and age group treated	n/a	Descriptive AMU measures	Weaners/growers (grouped as one category) had highest AMU, with mean 921 pigs treated per 1000 at risk. 96% of farms reported prophylactic AMU in the last 6 months. Feed was administration route leading to highest antimicrobial exposure with mean 561 per sucklers treated with in-feed polymixin (colistin) per 1000 animals at risk and 740 weaners/growers per 1000. Large differences between individu…	Stage in production cycle (no p-values given)	n/a		Y
Caekebeke N, Jonquiere FJ, Ringenier M, Tobias TJ, Postma M, van den Hoogen A, et al. Comparing Farm Biosecurity and Antimicrobial Use in High-Antimicrobial-Consuming Broiler and Pig Farms in the Belgian-Dutch Border Region. Frontiers in Veterinary Science. 2020;7.	Belgium and Netherlands	Pigs and broiler chickens	2017	To understand the different drivers for resistance in different settings and countries	Cross-sectional survey analysing AMU data in relation to farm characteristics and management practices	AMU data from farmer/vet records covering the preceeding year, disaggregated by country, antimicrobial class and age group; farm management practices based on farmer interviews and focusing on biosecurity; farm characteristics and production parameters	n=30 pig and n=30 broiler farms with country-specific high AMU - only included conventional farms (non-organic, no slow-growing chicken breeds) and pig farms had to be sow farm with weaned piglets present. Half of each farm type in each country.	Biosecurity, farm characteristics, production parameters	Treatment incidence per 100 animal-days, disaggregated by country, antimicrobial class and age group treated	n/a	Comparison of AMU between countries and	Internal biosecurity had room for improvement in both countries and both species (e.g. hygiene at piglet castration; use of broiler house-specific overalls). Pigs: Dutch farms scored on average better than Belgian farms for internal and external biosecurity (no p-value stated). Majority of AMU was in weaners. Dutch farms had significantly lower AMU in weaners (Dutch median TI 14, c.f. Belgian med…	Internal and external biosecurity (circumstantial); weaning age (circumstantial)	n/a		Y
Postma M, Backhans A, Collineau L, Loesken S, Sjölund M, Belloc C, et al. Evaluation of the relationship between the biosecurity status, production parameters, herd characteristics and antimicrobial usage in farrow-to-finish pig production in four EU countries. Porcine Health Management. 2016;2(1).	Belgium, France, Germany and Sweden	Pigs	2012-2013	To identify risk factors for AMU in European pig farms	Cross-sectional study assessing AMU in conjunction with biosecurity and farm characteristics	Biosecurity assesment, farmer questionnaire; AMU from vet/feed company invoices and farmer records	n=227 farrow-to-finish pig farms in Belgium (n=47), France (n=60), Germany (n=60) and Sweden (n=60) with at least 70 sows each	Biosecurity, farm characteristics, production parameters	Treatment incidence for a standardised lifespan of 200 days (TI200)	n/a	AMU; p-values for associations between predictors and AMU	Significantly lower AMU from birth until slaughter in farms with farrowing rhythm of at least 5wks (p<0.01) and those with better external biosecurity (p<0.01); AMU increased significantly with the number of pathogens vaccinated against (p<0.01). Not-quite-significant trend for lower AMU in farms with higher weaning ages (p=0.06) and for higher birth-to-slaughter AMU in herds with higher sow AMU …	Farrowing rhythm; vaccination; biosecurity; weaning age (not quite significant)	n/a	Vaccination associated with increased AMU, opposite to what would be expected	Y
Crombe F, Willems G, Dispas M, Hallin M, Denis O, Suetens C, et al. Prevalence and Antimicrobial Susceptibility of Methicillin-Resistant Staphylococcus aureus Among Pigs in Belgium. Microbial Drug Resistance. 2012;18(2):125-31.	Belgium	Pigs	2007	To investigate prevalence, distribution and AMR phenotype of MRSA in Belgian pig farms	Cross-sectional study evaluating prevalence and characteristics of MRSA from pig nasal swabs	Animal age group; farm production type (open vs. closed); farm location; MRSA prevalence, phenotypic resistance patterns and spa-typing	n=50 farms, from which n=1500 pigs sampled	External biosecurity (specifically open vs. closed herd); age group of animals; farm location	n/a	Presence/absence of MRSA in samples based on selective culture and confirmed by PCR; inhibition zone diameter for resistance phenotypes of MRSA isolates, categorised into susceptible or resistant for 16 antimicrobials	Prevalence of MRSA within and between farms; p-values for predictors or MRSA presence on farm	Significantly higher between-farm prevalence of MRSA in farms with open herds than farms with closed herds (94% compared with 56%; p<0.001). Within closed farms, piglets had significantly higher MRSA prevalence (41%) than sows (26%; p=0.001 for comparison with piglets) or fattening pigs (26%; p=0.003 for comparison with piglets). No significant effect of farm location.	n/a	Age group of animals; external biosecurity (specifically open vs. closed herd)		Y
Nollet N, Houf K, Dewulf J, Catry B, De Zutter L, De Kruif A, et al. Variability in antimicrobial resistance among Salmonella enterica strains from fattening pigs and sows. Microbial Drug Resistance-Mechanisms Epidemiology and Disease. 2006;12(1):74-81.	Belgium	Pigs	2001-2004	To identify AMR prevalence in Salmonella isolates from pigs at different points in production cycle	Analysis of data from one cross-sectional and one longitudinal field study	Phenotypic sensitivity patterns, serotypes and genotypes of S. enterica samples; age group of animals	n=901 Salmonella isolates from pigs in two studies: n=1821 slaughter pigs from n=62 farrow-to-finish herds, and three cohorts of sows (n=106 in total) and their piglets (n=318 in total) from n=3 herds	Stage in production cycle	n/a	Inhibition zone diameter for each of 14 antimicrobials, with results classified as resistant or sensitive (and intermediate susceptible isolates counted as susceptible)	Prevalence of resistance to specific antimicrobials and prevalence of resistance to 2 or more antimicrobials; p-values for comparison of prevalence between animal age groups and Salmonella strains	33.2% of isolates resistant to ≥2 antimicrobials. Significantly lower proportions of resistance (p<0.01) observed in sows than from all other production stages. S. Typhimurium had a significantly higher proportion of strains resistant to at least one antimicrobial than six other main serotypes identified (p<0.001 for all), with no significant difference between S. Typhimurium and another three se…	n/a	Age group of animals	Study took place prior to European AGP ban	Y
Cameron-Veas K, Moreno MA, Fraile L, Migura-Garcia L. Shedding of cephalosporin resistant Escherichia coli in pigs from conventional farms after early treatment with antimicrobials. Vet J. 2016;211:21-5.	Spain	Pigs	2012-2014	To investigate dynamics of cephalosporin resistant E. coli (CR-EC) during the life cycle of pigs treated early in life with ceftiofur or tulathromycin	Longitudinal intervention study in which piglets on each farm were divided into treatment and control groups for early-life AMU (ceftiofur on half the farms; tulathromycin on the other half)	Treatment group; phenotypic resistance patterns of faecal E. coli from sows at day 0 and piglets at day 0, 2, 7 and 180 following antimicrobial treatment	n=560 pigs across eight conventional farms, with n=30 control piglets and n=40 antimicrobial-treated piglets on each study farm	Early life AMU; CREC shedding status of dam	Experimental control group vs. treatment group (latter given single intramuscular dose of either ceftiofur or tulathromycin at approx 1wk of age, study day 0)	Presence/absence of CR-EC selectively cultured on ceftriaxone-containing medium and confirmed with PCR; quantification of CR-EC versus total E. coli by serial dilution to determine CFU/g faeces	Prevalence of CR-EC between and within samples; odds ratios and p-values for predictors of CREC positivity in a sample	Pigs had significantly higher odds of being CR-EC-positive at slaughter if their dam was shedding CR-EC on day 0 of the study (OR 4.9, p=0.0002) or if the piglet was positive in the first week of life (OR 3.5, p=0.001), while antimicrobial treatment was not a significant predictor (p>0.05). Piglet CR-EC counts throughout the whole rearing period were significantly associated with the farm on whic…	n/a	Shedding of AMR flora by dam/early life colonisation; AMU (significant effect was transient)		Y
Postma M, Backhans A, Collineau L, Loesken S, Sjölund M, Belloc C, et al. The biosecurity status and its associations with production and management characteristics in farrow-to-finish pig herds. Animal. 2016;10(3):478-89.	Belgium, France, Germany and Sweden	Pigs	2012-2013	To assess the levels of internal and external biosecurity in pig productions in four European countries and to identify possible associations with farm characteristics	Cross-sectional study assessing biosecurity scores in conjunction with production parameters	Production data, management practices and biosecurity assessed based on herd visits and interviews with farmers	n=232 farrow-to-finish pig farms in Belgium (n=52), France (n=60), Germany (n=60) and Sweden (n=60) with at least 70 sows each	Biosecurity	AMU not measured directly; farmer-reported treatment frequency ("never"=1; "commonly" or "always"=5) for each age group and each of 5 (weaners, finishers) or 7 (sows) types of clinical signs (lameness, gastro-intestinal, respiratory, nervous, skin problems, mastitis, reproductive disorders); treatment frequencies summed to provide dependent variable which could act as a proxy AMU indicator	n/a	Associations between biosecurity ratings and summed treatment frequency of each age group	Summed treatment frequency scores significantly negatively associated with internal and external biosecurity score for finishers (p=0.03 internal; p<0.01 external) and sows (p=0.02 internal; p=0.01 external). For the weaners, (negative) association only significant (p<0.01) with external biosecurity.	Internal and external biosecurity (AMU not directly measured)	n/a		Y
Schuppers ME, Stephan R, Ledergerber U, Danuser J, Bissig-Choisat B, Stärk KDC, et al. Clinical herd health, farm management and antimicrobial resistance in Campylobacter coli on finishing pig farms in Switzerland. Preventive Veterinary Medicine. 2005;69(3-4):189-202.	Switzerland	Pigs	2001	To identify risk factors for AMR in pig faecal Campylobacter coli	Cross-sectional study assessing phenotypic resistance patterns of faecal C. coli in conjunction with herd health and management data	Phenotypic resistance patterns of C. coli isolates from faecal samples from pen floors collected shortly before slaughter; production/management information via farmer interview; clinical assessment by visiting veterinarians	n=64 Swiss finishing farms +/- breeding on-farm (n=20 samples per farm)	Presence of clinical disease, AIAO vs continuous flow, feed delivery	n/a	Inhibition zone diameter for 9 antimicrobials, with samples categorised as susceptible or resistant based on set cut-off points	Prevalence of C. coli resistance to tested antimicrobials; odds ratios and p-values for predictors of specific resistance phenotypes	Odds of C. coli being resistant to three or more antimicrobials were significantly higher in farms partially following an all-in-all-out (AIAO) system (OR 37, p<0.001) compared with a strict AIAO system. Odds of this phenotype also significantly higher in herds in which veterinary inspection identified lameness (OR 25, p=0.001), ill-thrift (OR 15, p<0.001) or scratches at the shoulder (OR 5, p=0.…	n/a	Biosecurity (specifically, strictness of AIAO system), feeding practices, health status of herd, preventative health (specifically, worming)	Study carried out prior to AGP ban	Y
Van Gompel L, Luiken REC, Sarrazin S, Munk P, Knudsen BE, Hansen RB, et al. The antimicrobial resistome in relation to antimicrobial use and biosecurity in pig farming, a metagenome-wide association study in nine European countries. Journal of Antimicrobial Chemotherapy. 2019;74(4):865-76.	Belgium, Bulgaria, Denmark, France, Germany, Italy, Poland, Spain and the Netherlands	Pigs	2014-2015	To investigate swine faecal resistomes in different European countries and identify associations between farm-level data and relative ARG abundances	Cross-sectional observational study using shotgun metagenomic sequencing of faecal samples, farmer questionnaires and farm visits to assess biosecurity	Resistome of faecal samples; self-reported AMU, farm management pratices and herd characteristics; investigator assessments of biosecurity;	n=181 conventional farrow-to-finish pig farms, with n=25 faecal samples taken from each	Biosecurity, AMU, location	Treatment incidence (TI) per 1000 animal-days, calculated as number of animal defined daily doses (DDD_vet) per 1000 animals at risk	Presence and abundance of ARGs conferring resistance to specific antimicrobials or antimicrobial classes	Presence and abundance of ARGs; p-values for associations between specific predictors and ARG abundance	Marked between-country differences in the contributions of most abundant gene cluster conferring resistance to each antimicrobial (no p-value given). AMU-ARG associations were significant for macrolide & lincosamide use and macrolide resistance (p=0.0001) and for tetracycline use and tetracycline resistance (p=0.0003). No significant AMU-ARG associations between colistin or aminopenicillins and r…	n/a	Internal biosecurity, AMU	Authors suggest positive association between internal biosecurity (especially cleaning and disinfection) may be due to cross-resistance between antimicrobials and biocides	Y
Hering J, Hille K, Fromke C, von Munchhausen C, Hartmann M, Schneider B, et al. Prevalence and potential risk factors for the occurrence of cefotaxime resistant Escherichia coli in German fattening pig farms-A cross-sectional study. Preventive Veterinary Medicine. 2014;116(1-2):129-37.	Germany	Pigs	2011-2012	To identify prevalence and risk factors for carriage of cefotaxime-resistant E. coli (CREC)	Cross-sectional study analysing phenotypic resistance of faecal and environmental E. coli isolates in conjunction with farmer questionnaire of management practices	Biosecurity, cleaning and farm management practices	n=48 fattening pig farms	Internal and external biosecurity; farm management practices	n/a	Presence/absence of E. coli growth on cefotaxime-containing media; colony identity confirmed using MALDI-TOF	Count of CREC-positive samples per farm; odds ratios and p-values for predictors of occurrence of a positive sample	Logistic regression model: significantly higher odds of CREC presence in farms with a separate pen for diseased pigs (OR 18.181, p<0.001), and for farms with under-floor (c.f. over-floor) ventilation (OR 9.59, p=0.001), use of toxins to control flies (OR 4.90, p=0.001). Farms which reported never cleaning the livestock trail, as opposed to cleaning after housing out, had lower odds of CREC isolat…	n/a	Hygiene/internal biosecurity (conflicting results)	Note: under-floor exhaust ventilation usually considered to be better, but significant two-way interactions between hospital pen and type of ventilation found.	Y
Munk P, Knudsen BE, Lukjancenko O, Duarte ASR, Van Gompel L, Luiken REC, et al. Abundance and diversity of the faecal resistome in slaughter pigs and broilers in nine European countries. Nature Microbiology. 2018;3(8):898-908.	Belgium, Bulgaria, Denmark, France, Germany, Italy, Poland, Spain and the Netherlands	Broiler chickens and pigs	2014-2016	To investigate faecal resistomes in different European countries and identify associations between farm-level data and relative AMR gene (ARG) abundances	Cross-sectional observational study using shotgun metagenomic sequencing of faecal samples and national- and farm-level AMU data	Metagenomic analysis of faecal samples; national level livestock AMU data from ESVAC report; self-reported AMU data from farms	n=181 conventional farrow-to-finish pig farms and n=178 conventional broiler chicken farms, with n=25 faecal samples collected from each farm	AMU, location, species	mg/kg PCU, total and disaggregated by antimicrobial class for national data; treatment incidence (TI) for farm-level data	Number of unique ARGs; abundance of ARGs	Diversity and abundance of ARGs; p-values associations between these measures and national AMU figures; p-value for correlation between resistome and bacteriome	Gut microbiome composition correlated significantly with resistome for both pigs and broilers (p=0.001). Significant differences (p<0.05) in resistome were found between pigs and broilers and, for each species, between countries. Total country-level AMU in mg/kg PCU was significantly positively associated with acquired ARG abundance in pigs and broilers (p<0.05), but when AMU was measured in farm…	n/a	AMU; feed (circumstantial, based on impact on gut microbiome)	Authors note that farmer-reported TI appeared to underestimate AMU	Y
Kaspersen H, Sekse C, Fiskebeck EZ, Slettemeas JS, Simm R, Norstrom M, et al. Dissemination of Quinolone-Resistant Escherichia coli in the Norwegian Broiler and Pig Production Chains and Possible Persistence in the Broiler Production Environment. Applied and Environmental Microbiology. 2020;86(7):15.	Norway	Broiler chickens and pigs	2006-2017	To characterise and compare quinolone-resistant E. coli (QREC) isolates from different animal species	Genomic analysis of QREC isolates from samples taken as part of NORM-VET (national monitoring programme)	Whole genome sequences of QREC isolates; origin of isolate	n=280 QREC isolates from broilers, pigs, red foxes and wild birds	Isolate origin	n/a	Presence of specific AMGs in E. coli isolates previously shown to be phenotypically quinolone-resistant based on MIC values	Presence of specific AMGs and p-values for differences in prevalence of these between isolates from different sources; phylogenetic trees and relatedness between isolates	High diversity of sequence types but phylogenetically similar QREC isolates shared between animal species and between locations. Resistance determinants tended to cluster within sequence types, supporting apparent dissemination in broiler and pig production chains and potential persistence in broiler production chain. Stronger evidence in broilers, for which isolates aggregated significantly more…	n/a	External biosecurity and management of animals higher up production pyramid (evidence of AMR spread from the parent and grandparent herds/flocks down production chain)	Norwegian parent stock imported from UK grandparent farms: evidence of international spread. Fox isolates quite diverse and may be more associated with getting QREC from humans than livestock.	Y
Antunes ACL, Jensen VF, Toft N. Outcomes From Using Mortality, Antimicrobial Consumption, and Vaccine Use Data for Monitoring Endemic Diseases in Danish Swine Herds. Frontiers in Veterinary Science. 2019;6.	Denmark	Pigs	2014-2017	To assess the potential use of mortality, AMU and vaccine use data for monitoring endemic diseases in swine	Retrospective analysis using nationally-collected data on mortality, AMU and speficic pathogen free (SPF) status	AMU for respiratory disease; mortality data; vaccine data; herd PRRS, enzootic pneumonia and porcine pleuropneumonia seroconversion	n=45 swine farms that newly became serologically positive for PRRS, enzootic pneumonia and/or porcine pleuropneumonia during the study period	Infectious disease status (specifically presence of PRRS, enzootic pneumonia, porcine pleuropneumonia)	Animal daily doses (ADD) per animal-days at risk, for respiratory disease only	n/a	Weighted percentages of alarms and false alarms for seroconversion (study not directly measuring impacts on AMU)	AMU for respiratory signs was closely enough associated with seroconversion to PRDC diseases (esp. porcine pleuropneumonia) to be a viable predictor for use in national monitoring, suggesting that control methods such as biosecurity may have a useful impact on minimising AMU	Herd health status (AMU not measured as outcome but used as predictor), external biosecurity (inferred from viral seroconversion; AMU not measured as outcome)	n/a		Y
Fricke R, Bastert O, Gotter V, Brons N, Kamp J, Selbitz H-J. Implementation of a vaccine against Shigatoxin 2e in a piglet producing farm with problems of Oedema disease: case study. Porcine Health Management. 2015;1(1):6.	Netherlands	Pigs	2011-2013	To test the efficacy of a vaccine against Shigatoxin 2e (toxin, produced by STEC/VTEC E. coli strains, responsible for oedema disease)	Case study: comparison of mortality, weight gain and AMU statistics before and after vaccine introduction	Time point in relation to vaccination implementation; overall mortality rate; weight gain; AMU; use of metaphylactic colistin	Single case study farm with 600 sows and 1-week farrowing rhythm and a major problem with oedema disease for over 1y	Use of a vaccine against Shigatoxin 2e, ECOPORC SHIGA, at approx. 4 days of age	DDDA per animal per month; use/non-use of metaphylactic colistin	n/a	Total AMU and use of metaphylactic colistin; p-values for comparisons of before and after vaccination introduced	Significant reduction in total AMU (p<0.001) and overall mortality (p<0.001) after vaccination protocol implemented. Completely stopped metaphylactic colistin as no further deaths due to oedema disease.	Vaccination (single farm case-study addressing an existing problem)	n/a		Y
Kruse AB, de Knegt LV, Nielsen LR, Alban L. No Clear Effect of Initiating Vaccination against Common Endemic Infections on the Amounts of Prescribed Antimicrobials for Danish Weaner and Finishing Pigs during 2007-2013. Frontiers in Veterinary Science. 2017;3:12.	Denmark	Pigs	2007-2013	To investigate changes in AMU after initiation of vaccination against M. hypopneumoniae (causing enzootic pneumonia), A. pleurophneumoniae (causing porcine pleuropneumonia), PCV2 (causing PMWS), PRRS, and L. intracellularis (causing porcine proliferative enteropathy)	Comparison of nationally-collected AMU data for study farms 12m before and 6-18m after vaccination programme initiation (or random date for unvaccinated herds)	Herd type (production stages on farm and whether pigs produced for export); herd size; SPF status; vaccination protocols; AMU before and after introduction of vaccines (or random timepoint for farms not vaccinating); season of data collection	n=69-334 sow herds initiating vaccination and n=130-570 unvaccinated sow herds (multiple analyses in paper; sample sizes differed between types of analysis)	Vaccination	Animal daily doses (ADDs) per 100 animals per day	n/a	Herd-level differences in animal daily doses (ADDs) per 100 animals per day	None of the vaccinations were individually found to have a significant effect on AMU (p>0.05 for all). Baseline ADD was the only variable consistently significantly associated with decrease in AMU (p<0.001 for all age groups), and did not significantly interact with vaccination status. Significant positive interaction (p<0.05) between initiating vaccination against L. intracellularis vaccination …	None	n/a	Association between introduction of vaccination and AMU reduction not significant in this study	Y
Bednorz C, Oelgeschlager K, Kinnemann B, Hartmann S, Neumann K, Pieper R, et al. The broader context of antibiotic resistance: Zinc feed supplementation of piglets increases the proportion of multi-resistant Escherichia coli in vivo. Int J Med Microbiol. 2013;303(6-7):396-403.	Germany	Pigs	Not stated	To investigate the influence of zinc supplementation in feed on phylogenetic diversity and AMR in commensal E. coli populations	Feeding trial comparing E. coli isolates from the ileum and colon of piglets fed either high dose Zn-supplemented feed (2500 ppm) or background dose (50ppm, designated as control group)	Trial group; phenotypic resistance patterns and MLST/PFGE characterisation of E. coli	n=36 piglets, of which half treatment group and half control group	Zinc supplementation	n/a	Inhibition zone diameter for each isolate for 8 antimicrobials; MIC for a subset of isolates, with results categorised as resistant or sensitive for each method; PCR for specific AMGs for a subset of isolates	Phenotypic resistance patterns of E. coli clones found only in Zn supplemented pigs, only in control pigs, or both; zinc tolerance of isolates	Higher diversity of E. coli in Zn supplemented pigs; significantly higher proportion of MDR (resistant to ≥3 classes of antimicrobial) E. coli in Zn versus control group (18.6% vs 0%; p<0.05). No significant difference between proportion of isolates resistant to at least one antimicrobial between treatment groups. Total of 181 E. coli clones detected, of which 69 identified only in Zn group, 36 o…	n/a	Zinc supplementation (associated with increased proportion of MDR E. coli but not proportion of isolates resistant to ≥1 antimicrobial)		Y
Scott K, Chennells DJ, Campbell FM, Hunt B, Armstrong D, Taylor L, et al. The welfare of finishing pigs in two contrasting housing systems: Fully-slatted versus straw-bedded accommodation. Livestock Science. 2006;103(1-2):104-15.	United Kingdom	Pigs	2002-2004	To investigate the health impacts of fully-slatted vs straw-bedded housing systems for finishing pigs	Controlled trial with two different floor types (building ventilation, environment and build otherwise the same)	Number of veterinary treatment episodes and pig days spent on treatment; various health and welfare parameters	n=1024 finisher pigs in batches of 128	Housing type (specifically flooring)	Number of veterinary treatment episodes, defined as courses of defined antibiotic treatment administered to individual pigs; number of pig days spent on treatment (both disaggregated by indication)	n/a	P-values for differences in veterinary treatment measures and in disease incidence between flooring types	Number of treatment episodes significantly higher in straw-bedded system overall compared with fully-slatted (272 versus 205 episodes, p<0.05), and more pig-days spent on treatment in straw-bedded compared with fully-slatted housing systems (904 versus 631 pig-days, p-value not given). Treatments for respiratory conditions significantly higher in straw-bedded system (p<0.001), and treatments for …	Housing type (specifically flooring)	n/a	Pigs in straw-bedded system had significantly poorer hygiene scores (p<0.001) but spent significantly more time active (p<0.001).	Y
Visschers VHM, Iten DM, Riklin A, Hartmann S, Sidler X, Siegrist M. Swiss pig farmers׳ perception and usage of antibiotics during the fattening period. Livestock Science. 2014;162:223-32.	Switzerland	Pigs	2012-2013	To investigate farmer knowledge of AMU/AMR and identify internal characteristics of farmers that may be associated with AMU	Cross-sectional analysis of postal survey results in conjunction with AMU data from an ongoing study	Farmer attitudes and concerns collected via postal survey; AMU data from an ongoing study	n=62 farmers of fattening pigs	Farmer characteristics, approaches and relationship with veterinarian	Animal treatment index (in this case binary - whether or not any treatment used)	n/a	Descriptive results of survey; p-values for associations between survey answers and AMU	Farmers were significantly more worried about financial issues than AMR, and significantly more worried about AMR than pig health (p=0.0001 for differences between ratings of types of worries). Most farmers considered their AMU to be lower than other Swiss farmers. Farmers felt financial measures to reduce AMU would be most effective, followed by surveillance, followed by decoupling of vet prescr…	Economic drivers; farmer attitudes/perceptions; farmer-veterinarian relationship; record-keeping practices	n/a	Convenience sample	Y
Van Asseldonk M, De Lauwere C, Bonestroo J, Bondt N, Bergevoet R. Antibiotics use versus profitability on sow farms in the Netherlands. Preventive Veterinary Medicine. 2020;178:104981.	Netherlands	Pigs	2014-2016	To investigate association between AMU and farm performance, and to identify behavioural predictors of AMU	Cross-sectional analysis of AMU and productivity data with results of farmer surveys	Farm management, AMU and productivity data from existing dataset; farmer attitudes and perceptions via survey	n=55 sow farmers	Farmer characteristics and perceptions	NDD (number of daily doses per animal year)	n/a	P-values for associations between AMU and possible predictors	No significant increase in performance associated with higher AMU (p>0.10); modernity of facilities was a better predictor of delivered piglets per sow and lower animal health costs (p<0.01). In multivariable models, lower AMU was significantly associated with intention to reduce AMU (p<0.01), lower perceived risk and uncertainty (p<0.05) and tended to have lower AMU if they felt they had suffici…	Farmer attitudes/perceptions	n/a		Y
Rojo-Gimeno C, Postma M, Dewulf J, Hogeveen H, Lauwers L, Wauters E. Farm-economic analysis of reducing antimicrobial use whilst adopting improved management strategies on farrow-to-finish pig farms. Preventive Veterinary Medicine. 2016;129:74-87.	Belgium	Pigs	2010-2014	To investigate economic impacts of an intervention that aimed to reduce AMU by improving management practices	Intervention study assessing changes to AMU and economic parameters on farms with introduction of farm-specific management plans, in comparison with control farms	Study group; AMU data from farmer (prophylactic AMU) and vet (therapeutic AMU); economic analysis including conversion of AMU data into cost per sow per year	n=117 farrow-to-finish farms; n=48 in treatment group; n=69 in control group	Farm-specific management plans (incorporating external biosecurity, internal biosecurity, vaccination)	€/sow/year spent on antimicrobials, disaggregated into prophylactic and therapeutic use	n/a	Difference in difference (DID) for production measures	Reduction in AMU achieved, and this reduced total direct net costs (mainly from AMU, costs for which reduced by median €7.68/sow/year) that was greater than the costs of the interventions (median cost €3.96/sow/year). Costs associated with therapeutic AMU reduced by mean 12.21%, although there was wide variation between farms (no p-values given for this). Farm profitability in intervention farms …	Biosecurity and vaccination (as part of a farm-specific herd health programme)	n/a		Y
Collineau L, Rojo-Gimeno C, Léger A, Backhans A, Loesken S, Nielsen EO, et al. Herd-specific interventions to reduce antimicrobial usage in pig production without jeopardising technical and economic performance. Preventive Veterinary Medicine. 2017;144:167-78.	Belgium, France, Germany and Sweden	Pigs	2014-2015	To assess technical and economic impacts of tailored interventions aiming to reduce AMU on pig farms	Intervention study comparing farm technical performance and AMU before and after intervention	AMU; technical parameters (mortailty rates, daily weight gain, feed conversion ratio)	n=70 farrow-to-finish pig farms	Farm-specific management plans (incorporating external biosecurity, internal biosecurity, vaccination, feed/water, housing/climate and other care/welfare interventions)	Treatment incidence for a standardised lifespan of 200 days (TI200)	n/a	% reduction in AMU treatment incidence; profit changes also estimated for subset of farms	Significant reduction in AMU (mean reduction of 47%, p<0.001) and expenditures on antimicrobials per sow per year (mean reduction of 30.5%, p=0.003). No association between achieved reduction and type/number of measures; non-significant trend for better reduction in farms with better compliance with interventions (p=0.162). No significant change in farm technical performance. Estimates of net pro…	Farm-specific management plans (specifics varied, but included external biosecurity, internal biosecurity, vaccination, feed/water, housing/climate and other care/welfare interventions)	n/a		Y
Echtermann T, Müntener C, Sidler X, Kümmerlen D. Impact of the Suissano Health Programme on antimicrobial usage on 291 pig farms in Switzerland. Veterinary Record Open. 2020;7(1):e000389.	Switzerland	Pigs	2016-2017	To assess the trends in AMU in farms that joined the Suissano programme	Observational study comparing farm AMU before and after joining the Suissano programme	AMU prior to and one year after joining the programme; herd size; production stages on farm	n=291 pig farms participating in the Suissano Health Programme	Participation in Suissano AMU monitoring and feedback programme; herd size; production stages on farm	Defined course doses for Switzerland (DCD_CH) per animal per year	n/a	Changes in DCD_CH/animal/year	Overall AMU decrease of 23%, but this was not statistically significant (no p-value stated) and during the study period there was an AMU increase of 19% in sows. No significant difference in AMU reduction between farm types (i.e. production stages included on farm) or between herd sizes. Significant reduction in total AMU observed for farms in the upper-quartile AMU farms in sucklers (p=0.02), we…	Participation in AMU monitoring and feedback programme (mixed results)	n/a	Authors note apparent replacement of fluoroquinolones with pyrimidines and sulfonamides, which may give higher values due to dose differences from fluoroquinolones	Y
Jensen VF, De Knegt LV, Andersen VD, Wingstrand A. Temporal relationship between decrease in antimicrobial prescription for Danish pigs and the “Yellow Card” legal intervention directed at reduction of antimicrobial use. Preventive Veterinary Medicine. 2014;117(3-4):554-64.	Denmark	Pigs	2002-2012	To identify changes in AMU representing potential effects of the Danish national "Yellow Card" scheme	Retrospective analysis of nationally-collected AMU data before and after introduction of Yellow Card scheme	Age group of pigs; time point in relation to introduction of national level intervention targeting high-AMU farms; AMU	Entire Danish national swine population	Age group of pigs; time point in relation to introduction of national AMU reduction scheme	Defined animal daily dose for treatment of 25 kg body weight (i.e. for average weight of a pig from weaning to slaughter, DADD_25) per pig produced, disaggregated by indication and treated age group; number of prescriptions per herd	n/a	Descriptive statistics for AMU; temporal trends in AMU with respect to age groups and indications for treatment	Total AMU per pig was increasing prior to Yellow Card introduction in 2010 (45% increase from 2002 to 2009), decreased from 3rd quarter of 2010, until end of 2011 (25% decrease from 2009-2011). Did get an increase of 10% in 2011. Overall rising trend in AMU for respiratory disease across age groups. For whole study period, main indication for AMU in weaners and finishers were GI disease, and 2010…	National-level interventions targeting high-AMU farms (temporal association, suggestive of causal link)	n/a		Y
Persoons D, Dewulf J, Smet A, Herman L, Heyndrickx M, Martel A, et al. Antimicrobial use in Belgian broiler production. Preventive Veterinary Medicine. 2012;105(4):320-5.	Belgium	Broiler chickens	2007-2008	To quantify AMU in broilers in Belgium	Cross-sectional observational study	AMU data taken from treatment registration card at the end of two non-consecutive production cycles	n=32 randomly selected broiler flocks with at least 10,000 birds each	Indication for AMU, dosing accuracy	Treatment incidence, calculated as number of chickens per 1000 that is treated daily with one defined daily dose (DDD, recommended dosing) or used daily dose (UDD, actual dosing)	n/a	Descriptive AMU data in relation to indication; estimated dosing accuracy based on UDD/DDD ratio	Zero AMU in 25% of the production cycles; 7/32 farms had no AMU in either production cycle. Tylosin only antimicrobial that was typically underdosed (amoxicillin and trimethoprim-sulphonamide both typically slightly overdosed). Main indications for AMU were dysbacteriosis (non-specific bacterial enteritis) and necrotic enteritis.	Flock health status (specifically gastrointestinal disease incidence; no statistical analysis)	n/a	Data collected as part of same study described in Persoons et al., 2010 (AMR paper)	Y
Roskam JL, Oude Lansink AGJM, Saatkamp HW. The relation between technical farm performance and antimicrobial use of broiler farms. Poultry Science. 2020;99(3):1349-56.	A European country (specifics anonymised as part of the EFFORT consortium agreements)	Broiler chickens	Not stated	To investigate the relationship between farm performance and AMU	Cluster analysis of farms based on observational AMU and technical data	Technical efficiency indicators; AMU data collected as part of larger study	n=134 flocks from n=22 conventional broiler farms with stocking density of ≥10 birds/m² and each poultry house containing 10k-40k birds	Farm management and behavioural drivers of AMU (neither directly measured)	Treatment incidence (TI), calculated as number of chickens per 1000 treated daily with on defined daily dose	n/a	Clustering of farms based on relative AMU and relative performance scores	Three clusters of results: 1 performed economically significantly better than 2 (p=0.003), and 2 significantly better than 3 (p=0.006). 2 had significantly higher AMU than 1 or 3 (p<0.001 for both comparisons). Farms were therefore clustered into those with high technical performance and low AMU (Cluster 1), high performance and high AMU (Cluster 2) and low performance and low AMU (Cluster 3). Au…	Farm management and/or behavioural drivers (not directly measured; circumstantial)	n/a	Authors suggest some farmers may overestimate the economic value of AMU (Cluster 2) and some farmers could do with improving their farm conditions/management (Cluster 3)	Y
Joosten P, Sarrazin S, Van Gompel L, Luiken REC, Mevius DJ, Wagenaar JA, et al. Quantitative and qualitative analysis of antimicrobial usage at farm and flock level on 181 broiler farms in nine European countries. Journal of Antimicrobial Chemotherapy. 2019;74(3):798-806.	Nine European countries: Belgium, Bulgaria, Denmark, France, Germany, Italy, Poland, Spain, Netherlands	Broiler chickens	2014-2016	To quantify AMU in broilers at farm and flock level in nine European countries	Cross-sectional survey analysing AMU data at different timepoints in relation to farm characteristics and management practices	AMU data including indication and time of treatment from in-person survey; farm management practices based on in-person survey; country	n=20 broiler farms in each country, all conventional with fast-growing breeds and stocking density of ≥10 birds/m²	Location (country); age of animals	Treatment incidence at flock level, calculated as DDD per 100 animal-days at risk, disaggregated by treament indication, time of treatment and antimicrobial class	n/a	Descriptive AMU data in relation to indication, timing of treatment and farm location	Huge variation within and between countries; mean flock-level TI ranged from 3.3-36.7, representing broilers being treated between 3.3% and 35.7% of their rearing period; median flock-level TI across the study was 9.0. At least one farm in every country (37% of farms overall) had zero AMU even in these intensive systems. Top indications for tx were intestinal disorders (45%, commonest between thi…	Location (country); prophylactic AMU practices (inferred from immediate onset); flock health status (inferred)	n/a		Y
de Jong IC, van Riel JW. Relative contribution of production chain phases to health and performance of broiler chickens: a field study. Poultry Science. 2020;99(1):179-88.	Netherlands	Broiler chickens	2011-2016	To analyse the effect of broiler breeder production farm or flock on health and performance of their offspring	Retrospective analysis of routinely collected broiler flock data	Breeder farm and flock; broiler health and performance data (daily growth, slaughter weight, carcass weight uniformity, carcass condemnations, first week and total mortality and AMU)	n=2174 broiler flock reckords from n=74 broiler farms, linked to n=88 breeder farms and n=209 breeder flocks	Breeder farm management/parent flock health	Animal daily doses per year (ADD/y); use/non-use of antibiotics in flock	n/a	% contributions of chick batch and breeder farm of origin to AMU and other health/production indicators	Some farms were seen to operate with no AMU in at least some of their flocks (authors say "in a substantial amount of flocks no antibiotics were applied" but do not state how many flocks). AMU differences partially explained by systematic effects of breeder farm of origin, accounting for 35% of the variance in use versus non-use of antibiotics. Unexplained variation between chick batches accounte…	Breeder farm management/parent flock health	n/a		Y
Luiken REC, Van Gompel L, Munk P, Sarrazin S, Joosten P, Dorado-García A, et al. Associations between antimicrobial use and the faecal resistome on broiler farms from nine European countries. Journal of Antimicrobial Chemotherapy. 2019;74(9):2596-604.	Nine European countries: Belgium, Bulgaria, Denmark, France, Germany, Italy, Poland, Spain, Netherlands	Broiler chickens	2014-2016	To investiage associations between farm- and flock-level AMU, biosecurity and faecal resistomes in broilers in nine European countries	Cross-sectional observational study using shotgun metagenomic sequencing of faecal samples in relation to AMU, farm characteristics and management practices	Metagenomic analysis of faecal samples; AMU data including indication and time of treatment from in-person survey; farm characteristics and management practices based on in-person survey; country	n=176 conventional broiler farms with fast-growing breeds (one flock sampled from each)	AMU, location, biosecurity	Treatment incidence at flock and farm level, calculated as DDD per 100 animal-days at risk, disaggregated by antimicrobial class and treatment indication; use/non-use of each antimicrobial class	Number of unique AMR genes (ARGs); abundance of ARGs	Diversity and abundance of ARGs; p-values for associations between these measures and biosecurity; p-values for associations between AMU and AMR for specific antimicrobial classes	Some farms were seen to operate with no AMU during the study period, with 38% reporting zero group AMU for the sampled flock, and 13% of farms reporting purchasing zero antimicrobials in the year preceeding sampling. These flocks showed similar ARG diversity and only slightly lower abundance of ARGs than treated flocks (mean 1677 vs 1880 FPKM). Overall AMU positively associated with overall AMR b…	n/a	AMU (significant AMU-ARG associations for some drugs)		Y
Veterinary Medicines Directorate (VMD). UK Veterinary Antibiotic Resistance and Sales Surveillance Report: UK-VARSS 2019: Veterinary Medicines Directorate; 2020 [Available from: https://assets.publishing.service.gov.uk/government/uploads/system/uploads/attachment_data/file/950126/UK-VARSS_2019_Report__2020-TPaccessible.pdf.	United Kingdom	Pigs, broiler chickens, turkeys and ducks, laying chickens, gamebirds, dairy and beef cattle, salmon, trout	2019	To monitor veterinary AMU and AMR in the UK	Collation and harmonisation of AMU data voluntarily supplied by industry bodies, annual UK sales data for all authorised veterinary antibiotics by pharmaceutical companies (statutory reporting) and AMR statistics from clinical surveillance	Sector-level AMU data; national antimicrobial sales figures; AMR data from clinical isolates and from screening of zoonotic and commensal bacteria from healthy animals at slaughter	Antimicrobial sales: national veterinary pharmaceutical industry; AMU and AMR: varied across species (estimated coverage of national population for AMU as follows: pigs 95%, meat poultry 90%, laying chickens 90%, salmon 100%, dairy cattle 34%, beef cattle 9.6%).	n/a	Laying chickens: % of bird-days treated (i.e. doses per 100 bird-days at risk); all other livestock: mg/kg PCU; intrammammary products for cows: defined course doses	Inhibition zone diameter, with isolates classified as resistant or susceptible based on published breakpoints; % resistance	Descriptive AMU and AMR statistics; temporal trends	Pigs: total AMU recorded as 110 mg/kg, a decrease of 168mg/kg since 2015; HPCIA use 0.04 mg/kg, a decrease of 0.94mg/kg since 2015. Broiler chickens: total AMU 17mg/kg, a decrease of 31.3mg/kg since 2014. Laying chickens: total AMU 0.68% of bird-days, an increase of 0.02% of bird-days since 2016. Broiler turkeys: total AMU 42mg/kg, a decrease of 177mg/kg since 2014. Salmon: total AMU 13.5mg/kg, a…	n/a	n/a	Used for comparison AMU figures in Antibiotic use in organic farming (ASOA, 2021)	N
Avrain L, Humbert F, L’Hospitalier R, Sanders P, Vernozy-Rozand C, Kempf I. Antimicrobial resistance in Campylobacter from broilers: association with production type and antimicrobial use. Veterinary Microbiology. 2003;96(3):267-76.	France	Broiler chickens	1999	To assess AMR in Campylobacter in French broilers	Cross-sectional observational study analysing phenotypic resistance patterns in relation to farm management factors	Culture and sensitivity of Campylobacter isolates from caecal samples (species confirmed by PCR); production system, categorised as free-range (outdoor access; slaughter at 80d), conventional (indoor; slaughter at 35d) or produced for export (indoor; slaughter at 30d); AMU	n=600 broiler chicken caecal samples from slaughterhouses	Production system; AMU (antibiotics and coccidiostats)	Percentage of flocks treated with each antimicrobial (two coccidiostats, four antimicrobials used for growth promotion, and five antimicrobials used therapeutically)	MIC for six antimicrobials, with isolates classified as susceptible or resistant based on published breakpoints	Campylobacter isolation rates; MIC distributions; descriptive AMU and AMR statistics; p-values for associations with potential predictors	None of the free-range farms reported any use of AGPs (c.f. approx 50% of indoor farms). Tetracycline resistance significantly higher in indoor (conventional and export) production c.f. free-range (90% vs 51%; p-value not stated but authors use threshold of p≤0.05 in rest of analysis). No significant association between production system and AMR for other antimicrobials. Across all samples, preva…	n/a	Production system, AMU (antibiotics and coccidiostats)	Study took place prior to AGP ban. Potential confounders due to production system, e.g. AGP use. Campylobacter more prevalent in carcases of free-range chickens.	Y
Soonthornchaikul N, Garelick H, Jones H, Jacobs J, Ball D, Choudhury M. Resistance to three antimicrobial agents of Campylobacter isolated from organically- and intensively-reared chickens purchased from retail outlets. Int J Antimicrob Agents. 2006;27(2):125-30.	United Kingdom	Broiler chickens	Not stated	To determine the levels of AMR in Campylobacter from retail carcases of chickens raised in different systems	Cross-sectional observational study comparing phenotypic AMR of Campylobacter from retailed carcases of chickens raised in organic or intensive systems	Production system; culture and sensitivity results	n=90 carcases, of which n=30 intensively-reared and n=30 organic pre-packaged from a supermarket, and n=30 intensively-reared sold unpackaged in butchers' shops	Organic status; purchase location	n/a	MIC for three antimicrobials (ciprofloxacin, nalidixic acid and erythromycin), with isolates classified as susceptible or resistant based on published breakpoints	Campylobacter isolation rates; MIC distributions; descriptive AMR statistics; p-values for associations with production system and purchase location	>80% Campylobacter isolation rates for each of the three groups of chickens, 100% for chickens bought from butcher. Significant difference in nalidixic acid MICs for the three groups of chickens (p=0.009, higher MIC in intensive than organic chickens); differences non-significant for other antimicrobials but same trend. When pre-set breakpoints applied, prevalence of ciprofloxacin resistance high…	n/a	Organic status	Published in 2006, so samples likely taken prior to AGP ban	Y
Miranda JN, Vazquez BI, Fente CA, Calo-Mata P, Cepeda A, Franco CM. Comparison of Antimicrobial Resistance in Escherichia coli, Staphylococcus aureus, and Listeria monocytogenes Strains Isolated from Organic and Conventional Poultry Meat. J Food Prot. 2008;71(12):2537-42.	Spain	Broiler chickens	2006	To assess prevalence and AMR profiles of E. coli, Listeria monocytogenes and Staph aureus in organic and conventional chickent	Cross-sectional observational study comparing phenotypic AMR of E. coli, Listeria monocytogenes and Staph aureus from retailed carcases of chickens raised in organic or conventional systems	Production system; culture and sensitivity results; E. coli counts	n=55 chicken drumsticks from organically reared and n=61 drumsticks from conventionally-reared chickens bought from supermarkets and butchers	Organic status	n/a	Inhibition zone diameter, with isolates classified as resistant or susceptible based on published breakpoints; % of isolates resistant	AMR patterns for each bacterial species; p-values for associations between AMR phenotypes and production systems; pathogen prevalence	E. coli counts were significantly higher in organic poultry (p<0.0001) but no significant difference for S. aureus and L. monocytogenes. E. coli showed significantly less frequent resistance to seven tested antimicrobials in organic farming (p<0.0001 for ampicillin, cephalothin, doxycycline, gentamycin, streptomycin, and sulfisoxazole, p=0.0026 for ciprofloxacin). Organic meat also showed signifi…	n/a	Organic status	Higher E. coli counts on organic meat	Y
Alvarez-Fernandez E, Cancelo A, Diaz-Vega C, Capita R, Alonso-Calleja C. Antimicrobial resistance in E. coli isolates from conventionally and organically reared poultry: A comparison of agar disc diffusion and Sensi Test Gram-negative methods. Food Control. 2013;30(1):227-34.	Spain	Broiler chickens, turkeys and quail	2010-2011	To compare coliform load and AMR patterns of E. coli strains on conventional poultry and organic chicken retail samples, and to compare two methods of measuring this	Cross-sectional observational study comparing microbiological culture results and phenotypic AMR of E. coli from retailed carcases of organic or conventionally raised chickens, turkeys and quails	Production system; culture and sensitivity results; E. coli counts	n=120 poultry carcases (conventional chicken, organic chicken, and conventional turkey & quail) from retailers	Conventional/organic status, poultry species	n/a	Inhibition zone diameter for 9 antimicrobials, with isolates classified as resistant or susceptible based on published breakpoints; % of isolates resistant; number of antimicrobials for which resistance demonstrated	% resistant to each antimicrobial individually; % resistant to each number of antimicrobials; CFU of faecal coliforms; p-values for comparisons between samples with differing origins	66.6% of E. coli strains isolated from organic chicken were resistant to ≥2 antimicrobials and 100% of samples from conventional chicken and turkey production systems. Isolates from conventional chicken showed resistance to a significantly higher number of antimicrobials per strain (mean 5.20) c.f. organic chickens (mean 2.53 resistances; p<0.05), and this number for conventional chicken was not …	n/a	Organic status	Quail results not summarised as out of scope of this review	Y
Much P, Sun H, Lassnig H, Koeberl-Jelovcan S, Schliessnig H, Stueger HP. Differences in antimicrobial resistance of commensal Escherichia coli isolated from caecal contents of organically and conventionally raised broilers in Austria, 2010–2014 and 2016. Preventive Veterinary Medicine. 2019;171:104755.	Austria	Broiler chickens	2010-2014 & 2016	To compare commensal E. coli AMR in conventional and organic broilers	Cross-sectional observational study comparing phenotypic AMR of E. coli from caecal contents of organic or conventionally raised chickens at slaughter	Organic status; AMR phenotype	n=962 broiler caecal E. coli isolates from n=4 abattoirs covering >90% of Austrian slaughtered broiler population	Organic status	Use/non-use of fluoroquinolones and tetracycline	MIC for up to 14 antimicrobials (number differed between years), with isolates classified as resistant or susceptible based on published breakpoints; % of isolates resistant	AMR phenotypes; AMR prevalence; odds ratios and p-values for associations between AMR phenotypes and production systems; temporal trends	Prevalence of E. coli isolates susceptible to all tested antimicrobials was significantly higher in organic than conventional broilers (43.4% vs 16.7%, OR 3.8, p<0.001). MDR (resistance to ≥3 antimicrobial classes) significantly more common in birds from conventional farms (35.1% vs 22.7%, OR 2.0, p=0.002). Organic samples had significantly less prevalent resistance to a ciprofloxacin, nalidixic …	n/a	Organic status; AMU (fluoroquinolones specifically)		Y
Hansson I, Ellström P, Nilsson O, Chaba M, Skarin M, Fernström L-L, et al. Differences in Genotype and Antimicrobial Resistance between Campylobacter spp. Isolated from Organic and Conventionally Produced Chickens in Sweden. Pathogens. 2021;10(12):1630.	Sweden	Broiler chickens	2017-2019	To identify differences between AMR of Campylobacter isolates from organic and conventional broilers	Cross-sectional observational study comparing phenotypic AMR and genotype of Campylobacter isolated from organic or conventionally raised chickens	Organic status; resistance profile of each isolate; genotype	n=157 Campylobacter isolates, of which n=77 from organically raised chickens and n=80 from conventionally raised chickens	Organic status	n/a	MIC for six antimicrobials, with isolates classified as resistant or susceptible based on published breakpoints; % of isolates resistant	MIC distributions for each antimicrobial and production system; resistance profile of each isolate; genotype (from MLST and whole genome sequencing)	C. jejuni from conventionally raised chickens showed significantly higher occurrence of resistance to nalidixic acid and ciprofloxacin c.f. organic chickens (p=0.0001 for both; samples from organic farms 0% resistance to both). No significant difference in tetracycline resistance between systems. Two organic isolates showed tetracycline resistance but no other AMR in these isolates.	n/a	Organic status	Authors note that narasin (an ionophore) used in conventional flocks and can select for AMR in enterococci. Fluoroquinolones not used in any broiler system in Sweden so authors hypothesise that resistance to these was not developed on-farm.	Y
De Cesare A, Oliveri C, Lucchi A, Savini F, Manfreda G, Sala C. Pilot Study on Poultry Meat from Antibiotic Free and Conventional Farms: Can Metagenomics Detect Any Difference? Foods. 2022;11(3):16.	Not stated (Italy?)	Broiler chickens	Not stated	To evaluate whether raising chickens without antibiotics has an impact on their caecal microbiome and microbiological status of their carcasses	Pilot study comparing metagenomic characteristics of caecal and carcass samples of chickens raised in intensive conditions with and without antibiotics	Production system (conventional or antibiotic-free); AMU history for birds from conventional farm; metagenomic analysis of samples from caecum and skin of carcass	n=30 slaughtered broilers, of which n=15 from a conventional broiler farm and n=15 from an antibiotic-free intensive farm	AMU	Antibiotic-free status versus recorded AMU from conventional flock (sampled birds treated with amoxicillin at days 8 and 29, and with sulfadimethoxine/trimethoprim at day 24)	Mean ARG abundance (measured in FPKM)	Mean ARG abundance and p-values for comparisons between grouops; comparison of taxonomic composition of microbiomes	Total ARG abundance in caecal samples significantly higher in samples from birds reared conventionally (p<0.001), but no significant difference in ARG abundance between carcass samples (p=0.6). For both production systems, ARG abundance was higher on carcasses than in caeca. Taxonomic makeup of caecal microbiome significantly different between conventional and antibiotic-free birds (p<0.00001).	n/a	AMU (significant differences in caecal microbiome, but effect not seen on carcass)	Location not stated but all authors based at University of Bologna in Italy. Authors highlight likely AMR contamination at/after slaughter.	Y
Caucci C, Di Martino G, Dalla Costa A, Santagiuliana M, Lorenzetto M, Capello K, et al. Trends and correlates of antimicrobial use in broiler and turkey farms: a poultry company registry-based study in Italy. Journal of Antimicrobial Chemotherapy. 2019;74(9):2784-7.	Italy	Broiler chickens and turkeys	2015-2017	To assess AMU in broilers and turkeys in a major poultry company, and identify AMU trends and risk factors	Retrospective analysis of poultry company records, including AMU and a range of potential correlates	AMU; poultry species; geographical region; season; prescribing veterinarian; management and structural interventions by company (all data from digital registry)	n=5827 broiler grow-out cycles on n=470 farms; n=1264 turkey grow-out cycles on n=252 farms	Poultry species; geographical region; season; prescribing veterinarian; management and structural interventions by company	Defined daily doses per PCU (DDD/PCU), disaggregated by antimicrobial class	n/a	AMU descriptive statistics including temporal trends; p-values for associations between AMU and potential predictors	During study period, 71% reduction in broiler AMU and 56% reduction in turkey AMU (p<0.001 for significance of temporal effect). For broilers, significantly higher AMU in spring and winter (p<0.001), and for both broilers and turkeys, significantly higher AMU in geographic areas with high density of poultry population (p<0.001 for both). Significant associations (p<0.05 in all cases) with landsca…	Season; location (proximity to other farms, potentially other aspects of location); veterinarian (prescribing differences non-significant when controlling for location)	n/a		Y
Hughes L, Hermans P, Morgan K. Risk factors for the use of prescription antibiotics on UK broiler farms. Journal of Antimicrobial Chemotherapy. 2008;61(4):947-52.	United Kingdom	Broiler chickens	2002-2003	To identify risk factors for use of prescription AMU on UK broiler farms	Cross-sectional questionnaire-based survey	Feeding practices, sourcing of chicks, indication for AMU, slaughter weight, vaccination	n=497 broiler farms (containing 54% of UK boiler population)	Feeding practices, sourcing of chicks, indication for AMU, slaughter weight, vaccination	Dependent variables: use/non-use of therapeutic AMU; use/non-use of prophylactic AMU. Independent variables: use/non-use of AGPs and coccidiostats	n/a	Descriptive statistics for preventative and therapeutic AMU; odds ratios and p-values for associations with these	Significantly higher odds of therapeutic AMU associated with: ocurrence during previous crop of necrotic enteritis (OR 21.76, p<0.001), wet litter (OR 3.12, p<0.001), coccidiosis (OR 8.74, p=0.001), or respiratory disease (OR 8.47, p=0.01), higher total mortality of crop in % (p=0.02), whole wheat included in feed (OR 2.82, p=0.004), and vaccination of the crop against IBD (OR 9.94, p=0.03). Sign…	Flock health status; feed content; vaccination (increased therapeutic AMU); feed administration and slaughter weight (associated with increased prophylaxis); number of supplier hatcheries (conflicting results); poultry company policies (circumstantial)	n/a	Study prior to AGP ban. Non-response bias expected as average flock size on non-respondent farms significantly smaller than respondent farms.	Y
Montoro-Dasi L, Villagra A, Sevilla-Navarro S, Pérez-Gracia MT, Vega S, Marin C. The dynamic of antibiotic resistance in commensal Escherichia coli throughout the growing period in broiler chickens: fast-growing vs. slow-growing breeds. Poultry Science. 2020;99(3):1591-7.	Spain	Broiler chickens	Not stated	To investigate impacts of broiler breed on levels of E. coli AMR during the growing period in flocks raised without AMU	Experimental study with chickens of two breeds raised in identical poultry rooms with zero AMU, with breed-specific diet representing difference in care. Caeca sampled for E. coli, cultured for phenotypic AMR at one day old, 21 days old and before slaughter (42d for fast-growing, 63d in slow-growing)	Breed; time of sampling; phenotypic resistance pattern of caecal E. coli	n=576 broilers (male and female), mixture of Ross (fast-growing) and Hubbard (slow-growing) from the same hatchery	Breed	n/a	Inhibition zone diameter for 12 antimicrobials, with isolates classified as sensitive or resistant based on published breakpoints	AMR patterns; prevalence of a range of AMR phenotypes, with MDR defined as resistance to ≥2 antimicrobial classes	Fast-growing chickens showed significantly higher prevalence of isolates resistant to ≥1 antimicrobial and MDR in then slow-growing chickens at day 1 (p<0.05) and significantly higher prevalence of MDR isolates mid-growing period (p<0.05), but differences disappeared by end of growing period. Samples from slow-growing chickens showed significant increase in prevalence of strains resistant to ≥1 d…	n/a	Breed (difference present early on but no longer significant at end of growing period)	Breed effect being significant at day 1 but no longer significant later on, and infection despite zero AMU suggest pseudo-vertical transmission and/or horizontal gene transmission from other bacteria	Y
Montoro‐Dasi L, Villagra A, Vega S, Marin C. Influence of farm management on the dynamics of Salmonella enterica serovar Infantis shedding and antibiotic resistance during the growing period of broiler chickens. Veterinary Record. 2021;188(10).	Spain	Broiler chickens	Not stated	To investigate shedding and AMR phenotype of S. enterica serovar Infantis during growing period of broilers	Experimental trial, with 20% of birds in each pen experimentally infected with pansusceptible S. Infantis. Comparison of infectious disease dynamics between commercial and improved farm conditions (with zero AMU for either group)	Experimental group, determining stocking density (35kg/m² commercial density versus 17kg/m² improved) and housing ventilation (maxiumum ammonia concentration 25ppm commercial conditions versus maximum 10ppm improved parameters); culture and sensitivity results of faeces for S. Infantis	n=1062 day-old Ross chicks divided between two poultry houses, one with typical commercial farm conditions, one with improved conditions	Stocking density; ventilation	n/a	Inhibition zone diameter for 12 antimicrobials, with isolates classified as sensitive or resistant based on published breakpoints	Shedding of S. infantis (CFU/g); AMR profile and prevalence of a range of AMR phenotypes with MDR defined as resistance to ≥2 antimicrobial classes	Shedding increased from first week to end of growing period; no significant difference between treatment groups (p>0.05). MDR S. Infantis isolated from both groups from 1 week post-infection, and high levels of resistance identified for rest of growth period (no significant difference between groups, p>0.05, and 100% of isolates MDR at slaughter)	n/a	None	Stocking density and ventilation not significant in this study. Salmonella initially without AMR, and no AMU during study period, suggestive of horizontal gene acquisition of ARGs from other bacteria	Y
Fraqueza MJ, Martins A, Borges AC, Fernandes MH, Fernandes MJ, Vaz Y, et al. Antimicrobial resistance among Campylobacter spp. strains isolated from different poultry production systems at slaughterhouse level. Poultry Science. 2014;93(6):1578-86.	Portugal	Broiler chickens	2007-2008	To investigate prevalence and AMR patterns of Campylobacter from different broiler systems	Cross-sectional study of Campylobacter culture and phenotypic resistance from chicken meat from different production systems	Campylobacter culture and sensitivity results; sampled carcass location (caecum, neck or breast); production system of origin (including organic status)	Slaughterhouse samples from n=96,386 chickens from n=6 organic, n=14 extensive indoor and n=14 intensive farms	Organic status; intensive vs "extensive indoor"/semi-intensive (which has lower stocking density and slower-growing chickens than intensive) vs free-range	n/a	Inhibition zone diameter for 11 antimicrobials, with isolates classified as sensitive or resistant based on published breakpoints	Between-sample prevalence of Campylobacter; Campylobacter AMR patterns; prevalence of a range of AMR phenotypes, with MDR defined as resistance to ≥3 antimicrobial classes	Campylobacter prevalence high (79-90%) from all systems; resistance to at least one fluoroquinolone was common (80-90%) across systems, but resistance to all tested fluoroquinolones was more common in isolates from intensive (94%) and organic (81%) than semi-intensive production (48%). Ciprofloxacin, ofloxacin and tetracycline AMR significantly less prevalent (p<0.05) in isolates from semi-intens…	n/a	Production system (intensive/semi-intensive/extensive); organic status (organic associated with higher AMR than semi-intensive here)		Y
Oliveira M, Santos V, Fernandes A, Bernardo F, Vilela CL. Antimicrobial resistance and in vitro biofilm-forming ability of enterococci from intensive and extensive farming broilers. Poultry Science. 2010;89(5):1065-9.	Portugal	Broiler chickens	Not stated	To assess AMR and biofilm formation ability of enterococci from broilers raised in intensive and extensive indoor systems	Cross-sectional study of Enterococcal biofilm-forming ability and phenotypic resistance from chicken meat from different production systems	Sample origin, as intensive (14-20 broilers/m²) versus extensive (<12 broilers/m²); phenotypic resistance profile of entorococcal isolates; biofilm formation assessment by fluorescent in-situ hybridisation	n=34 entrocococcal isolates from intestinal samples from n=16 broilers raised intensively and n=18 broilers raised in extensive systems	Intensive vs extensive production	n/a	MIC for 5 antimicrobials, with isolates classified as sensitive, intermediate or resistant based on published breakpoints	MIC distributions; percentage of susceptible and resistant isolates for each tested antimicrobial; p-values for comparison between production systems	No significant differences in AMR between the two farming systems (p>0.05). Non-significant trends for higher enrofloxacin and streptomycin AMR in extensive system and for higher oxytetracycline resistance in intensive. Similar levels of gentamicin AMR but slightly higher in intensive.	n/a	None	Intensive vs extensive farming not significant in this study	Y
Economou V, Zisides N, Gousia P, Petsios S, Sakkas H, Soultos N, et al. Prevalence and antimicrobial profile of Campylobacter isolates from free-range and conventional farming chicken meat during a 6-year survey. Food Control. 2015;56:161-8.	Greece	Broiler chickens	2005-2010	To assess Campylobacter prevalence and AMR in conventional and free-range broilers	Cross-sectional study of Campylobacter culture and phenotypic resistance from chicken meat from different production systems	Campylobacter culture and sensitivity results; production system of origin	n=60 free-range and n=309 conventionally-reared chicken meat samples collected at slaughter	Intensive vs free-range production	n/a	Inhibition zone diameter for 11 antimicrobials, with isolates classified as sensitive or resistant based on published breakpoints	Prevalence of Campylobacter and resistance profile	No significant difference (p>0.05) in either Campylobacter prevalence or AMR patterns between free-range and housed	n/a	None	Intensive vs extensive farming not significant in this study	Y
Daehre K, Projahn M, Friese A, Semmler T, Guenther S, Roesler UH. ESBL-Producing Klebsiella pneumoniae in the Broiler Production Chain and the First Description of ST3128. Frontiers in Microbiology. 2018;9.	Germany	Broiler chickens	2014-2016	To investigate possible AMR transmission along the broiler production chain	Epidemiological study using whole genome sequencing to trace apparent pseudo-vertical transmission of ESBL K. pneumoniae	Genotyping for relatedness and presence of specific AMR genes; phenotypic resistance; isolate origin	n=41 ESBL-producing Klebsiella pneumoniae isolates from different points along the broiler production chain, originating from n=7 parent flocks	Between-farm biosecurity/stage in production chain	n/a	Presence of specific ARGs; phenotypic resistance based on inhibition zone diameter for 26 antimicrobials	Similarities in presence of specific ARGs; relatedness between isolates	Clonal relationship between isolates at different stages of broiler production chain (parent flocks, parent flock hatchlings/hatchery, fattening farms). Chicks from an uninfected parent flock were found to be infected with this clone in the hatchery (where they were hatched at the same time as chicks from an infected parent flock).	n/a	External biosecurity between production chain stages (not directly measured); management of parent/grandparent flocks (not directly measured)	Analysis part of same study as Projahn et al (2017) and Daehre et al (2018b)	Y
Projahn M, Daehre K, Roesler U, Friese A, Schaffner DW. Extended-Spectrum-Beta-Lactamase- and Plasmid-Encoded Cephamycinase-Producing Enterobacteria in the Broiler Hatchery as a Potential Mode of Pseudo-Vertical Transmission. Applied and Environmental Microbiology. 2017;83(1):e02364-16.	Germany	Broiler chickens	2014-2015	To investigate apparent pseudovertical transmission of ESBL-/pAMPC-producing Enterobacteriaceae, particularly at hatchery level	Epidemiological study using phylogroup analysis to trace apparent pseudo-vertical transmission of ESBL-/pAMPC-producing Enterobacteriaceae	PFGE to analyse relatedness; PCR for specific resistance genes; phenotypic resistance; isolate origin	n=41 ESBL-producing Klebsiella pneumoniae isolates from different points along the broiler production chain, originating from n=7 parent flocks	External biosecurity/stage in production chain	n/a	Presence of specific ARGs; phenotypic resistance based on inhibition zone diameter for 26 antimicrobials	Prevalence of ESBL-/pAMPC-producing Enterobacteriaceae; genetic relatedness	Clonal relationship between isolates from parents and from egg surfaces in hatchery (including one isolate after eggshell disinfection with formaldehyde). No evidence of vertical transmission (directly from hen's reproductive tract to chick). Low levels of transmission on feathers stuck to eggs, environment etc. Hatchlings generally not yet colonised at day 1. Resistant bacteria found in hatchery…	n/a	External biosecurity between production chain stages (not directly measured); management of parent/grandparent flocks (not directly measured)	Analysis part of same study as Daehre et al (2018a and b)	Y
Börjesson S, Guillard T, Landén A, Bengtsson B, Nilsson O. Introduction of quinolone resistant Escherichia coli to Swedish broiler population by imported breeding animals. Veterinary Microbiology. 2016;194:74-8.	Sweden	Broiler chickens	2011	To investigate possible dissemination of fluoroquinolone-resistant E. coli (QREC) down the supply pyramid	Epidemiological investigation using microbiological analysis of paper linings from boxes in which grandparent animals arrived, longitudinal sampling of progeny where positive for nalidixic acid resistance, and environmental samples from hatcheries and poultry houses	Phenotypic resistance; PCR for specific resistance genes; genetic relatedness of isolates	n=95 quinolone-resistant E. coli isolates	External biosecurity/stage in production chain	n/a	Selective growth of isolates on nalidixic acid-containing media; MIC values for ciprofloxacin and nalidixic acid	Isolation of specific clones at each level of the production pyramid	Five QREC clones occurred at multiple levels of the production pyramid, one of which isolated at all levels of production pyramid, including in empty cleaned broiler houses. Two clones were identified on arrival to Sweden and at broiler hatchery. Another clone that was found at empty broiler houses was also seen in broilers 5d before slaughter.	n/a	External biosecurity between production chain stages (not directly measured); management of grandparent flocks (not directly measured)		Y
Persoons D, Dewulf J, Smet A, Herman L, Heyndrickx M, Martel A, et al. Prevalence and Persistence of Antimicrobial Resistance in Broiler Indicator Bacteria. Microbial Drug Resistance. 2010;16(1):67-74.	Belgium	Broiler chickens	2007-2008	To investigate prevalence and persistence of AMR in E. coli and Enterococcus faecium in healthy broilers	Observational study comparing AMR phenotypes of enterococci from cloacal swabs (sampled from two non-consecutive production cycles) and post-mortem samples from slaughter	Phenotypic resistance; time and location of sampe collection	n=32 Belgian broiler farms with flocks of over 10000 birds	Internal biosecurity	n/a	E. coli: inhibition zone diameter for 14 antimicrobials, with isolates classified as sensitive or resistant based on published breakpoints; E. faecium: MIC for 8 antimicrobials, with isolates classified as sensitive or resistant based on published breakpoints	Prevalence of phenotypic resistance to specific antimicrobials; prevalence of specific AMR phenotypes; concordance of AMR phenotypes between consecutive samples	High levels of resistance (85.2% of E. coli isolates resistant to at least one antimicrobial, 58% to at least four different antimicrobials). High concordance between resistance prevalences between first and second on-farm samples (no significant differences detected at farm level, p>0.05) even with a whole production cycle in between. No significant differences in E. coli AMR prevalence for any …	n/a	External biosecurity between production chain stages (not directly measured); management of parent/grandparent flocks (not directly measured)		Y
Daehre K, Projahn M, Semmler T, Roesler U, Friese A. Extended-Spectrum Beta-Lactamase-/AmpC Beta-Lactamase-Producing Enterobacteriaceae in Broiler Farms: Transmission Dynamics at Farm Level. Microbial Drug Resistance. 2018;24(4):511-8.	Germany	Broiler chickens	Not stated	To investigate ESBL-/AmpC-producing Enterobacteriaceae, particularly with respect to horizontal transmission	Epidemiological investigation using analysis of phenotypic resistance and phylogenetics of Enterobacteriaceae from environment before chick arrival and from chickens at arrival, mid-fattening period and pre-slaughter	Sampling time; phenotypic resistance; phylogenetic sequencing	n=7 broiler flocks (raised consecutively in one barn) originating from ESBL-/AmpC-positive parent flocks	Internal biosecurity (particularly between-cycle biosecurity and cleaning/hygiene)	n/a	Presence of specific ARGs; phenotypic resistance based on inhibition zone diameter for 26 antimicrobials	AMR prevalence (genotypic and phenotypic); relatedness of isolates	Only 0.7% of day-old chicks tested positive for ESBL/AmpC. Closely related isolates detected in two consecutive flocks and in farm environment between flocks, supporting transmission by housing - but low prevalence of related strain in second flock. Authors note only one of the farms in the study used antimicrobials at any point, so unlikely to be due to on-farm selection	n/a	Internal biosecurity, particularly between-flock biosecurity and cleaning/hygiene (not directly measured)	Analysis on same study as Projahn et al (2017) and Daehre et al (2018a)	Y
Mo SS, Kristoffersen AB, Sunde M, Nødtvedt A, Norström M. Risk factors for occurrence of cephalosporin-resistant Escherichia coli in Norwegian broiler flocks. Preventive Veterinary Medicine. 2016;130:112-8.	Norway	Broiler chickens	2013-2015	To identify risk factors for cephalosporin-resistant E. coli in Norwegian broiler flocks (for which AMU is extremely low)	Longitudinal observational study analysing prevalence of cephalosporin-resistant E. coli over the course of two or more production cycles in conjunction with farm biosecurity and management practices	Culture and phenotypic sensitivity of E. coli from boot swabs collected on farms; farm of origin; farm biosecurity and management practices assessed via questionnaire	n=45 broiler producers, all using Ross 308 chickens; parent farms	Internal biosecurity; external biosecurity; sourcing of chicks	n/a	Inhibition zone diameter for cephalosporin for isolates selectively cultured on cefotaxime- and ceftazidime-containing medium, with IZD interpretation based on published breakpoints; PCR for specific genes conferring cephalosporin reistance	Estimated prevalence of cephalosporin-resistant E. coli; odds ratios and p-values for farm being cephalosporin-resistant E. coli-positive	Significantly higher odds of cephalosporin-resistant E. coli isolation associated with a positive status of the previous flock on the same farm (OR 12.7, p<0.001), having transport personnel entering the room where the broilers are raised (OR 9.3, p=0.01) and having three or more parent flocks supplying the broiler flock with day old chicks (OR 6.3, p=0.01). Significantly lower odds in farms repo…	n/a	Internal biosecurity; external biosecurity; management of parent/grandparent flocks (not directly measured)		Y
Agersø Y, Jensen JD, Hasman H, Pedersen K. Spread of Extended Spectrum Cephalosporinase-Producing Escherichia coli Clones and Plasmids from Parent Animals to Broilers and to Broiler Meat in a Production Without Use of Cephalosporins. Foodborne Pathogens and Disease. 2014;11(9):740-6.	Denmark	Broiler chickens	2011	To investigate occurrence of extended-spectrum cephalosporinase (ESC)-producing E. coli in a broiler production with no cephalosporin use and low AMU overall	Cross-sectional study of ESC-E. coli prevalence using culture and phenotypic sensitivity analysed in conjunction with AMU data, as well as genetic analysis of isolates to identify potential patterns of spread	AMR phenotype; genotype of isolates from national monitoring; presence of ESC-associated genes; farm-level AMU data from national database	Boot swabs from n=29 parent farms; cloacal swabs from pre-slaughter broilers from n=100 farms	Management of parent/grandparent stock; external biosecurity/stage in production chain	Use/non-use of aminopenicillins in two timeframes: three months preceeding sampling, and six months preceeding sampling	Presence of specific AMR genes; MIC for 11 antimicrobials for isolates positive for bla_CMY-2 gene, with isolates classified as sensitive or resistant based on published breakpoints	Prevalence of ESC-E. coli; relatedness	One related group of isolates containing same resistance gene isolated from parent flocks, broiler flocks and broiler meat, supportive of clonal and horizontal spread of this gene through production pyramid. Evidence of persistence of cephalosporin AMR in grandparent stock imported from UK, where cephalosporins were still used at time of sampling. Broiler farms with recorded aminopenicillin use h…	n/a	AMU; external biosecurity between production chain stages (not directly measured); management of parent/grandparent flocks (not directly measured)	"The Danish conventional broiler production is almost exclusively based on import of day-old parent animals from Sweden. In Sweden, day-old grandparent animals are imported from Scotland... [and] were found positive for ESC-producing E. coli." Cephalosporins not used in Danish or Swedish broiler production; not been used since 2012 (the year after data collected for this study) in UK.	Y
Mo SS, Norström M, Slettemeås JS, Løvland A, Urdahl AM, Sunde M. Emergence of AmpC-producing Escherichia coli in the broiler production chain in a country with a low antimicrobial usage profile. Veterinary Microbiology. 2014;171(3-4):315-20.	Norway	Broiler chickens	2011-2012	To survey cephalosporin-resistant E. coli across levels of the broiler production pyramid	Microbiological survey with cross-sectional sampling of production pyramid and longitudinal sampling of some stages, assessing phenotypic resistance and genotype	Phenotypic AMR; presence of specific ARGs; sample origin, including stage in production pyramid; time of sampling;	n=649 microbiological samples from chickens from all levels of the production pyramid (including eggs imported from grandparent farms in Scotland)	Stage in production pyramid; time of sampling	n/a	Presence of specific AMR genes; inhibition zone diameters for five β-lactam antimicrobials; MIC for 14 antimicrobials, with isolates classified as sensitive or resistant based on published breakpoints	MIC distributions; prevalence of phenotypically cephalosporin-resistant E. coli; prevalence of bla_CMY-2 gene; p-values for comparisons between production pyramid stages and temporal trends	Resistance found at all levels of production pyramid. Occurrence of resistance gene bla_CMY-2 highest in broilers (43%), significantly higher than in meat (32%, p<0.05), which was higher than in parent and grandparent stock. Significant temporal decrease in bla_CMY-2 positive E. coli prevalence in parent flocks from 28% in 2011 to 8% in 2012 (p<0.05).	n/a	Stage in production pyramid		Y
Adam CJM, Fortané N, Coviglio A, Delesalle L, Ducrot C, Paul MC. Epidemiological assessment of the factors associated with antimicrobial use in French free-range broilers. BMC Veterinary Research. 2019;15(1).	France	Broiler chickens	2016	To idenfity risk factors (technical and farmer attitude) for AMU	Case-control study comparing case flocks using any antimicrobials in first 42 days of life with control farms using none in this period; questionnaire to cover farm management practices	Case vs. control group (based on AMU); farmer attitudes/perceptions; hygiene; housing; use of alternative medicines; timing and indications for AMU	n=52 free-range case flocks and n=208 free-range control flocks	Farmer attitudes/perceptions; hygiene; housing; use of alternative medicines	Use/non-use of any antimicrobials in first 42 days of life	n/a	Descriptive AMU patterns; odds ratios and p-values for being a case farm	Lower odds of AMU associated with use of chicken paper topped with starter feed (OR 0.3, p<0.05) and use of herbal drugs as prophylaxis (OR 0.1, p<0.05). Higher probability asssociated with farmers perceiving <10 day old chick mortality as normal (OR 10.1, p<0.05) or high (OR 58.7, p<0.05), farmers detecting a health problem at 11-42 days old (OR 12.5, p<0.05), and phone calls between farmers and…	Housing/bedding type; use of prophylactic alternative medicines; farmer perceptions of flock health; hygiene practices; flock health (not directly measured)	n/a		Y
Tarakdjian J, Capello K, Pasqualin D, Cunial G, Lorenzetto M, Gavazzi L, et al. Antimicrobial Use in Broilers Reared at Different Stocking Densities: A Retrospective Study. Animals. 2020;10(10):6.	Italy	Broiler chickens	2017	To investigate possible associations between stocking density and AMU	Retrospective study comparing AMU between farms with two different stocking densities	AMU data collected from veterinarians; stocking density; mortality; feed conversion rate	n=344 farms owned by one integrated poultry production company, of which n=257 farms authorised for stocking density of 39kg/m² and n=87 authorised for stocking density of 33kg/m²	Stocking density	Defined daily doses for Italy (DDD_ita) per kg liveweight	n/a	AMU; feed conversion ratio; mortality rate; p-values for differences in these between stocking density groups	No significant differences in AMU or other outcome variables between the two stocking densities.	None	n/a	EU organic broilers in fixed housing have maximum 21kg/m² ( https://www.teagasc.ie/media/website/rural-economy/rural-development/diversification/6-Organic-Poultry.pdf ), notably lower than those in the "low density" part of this study	Y
Ceccarelli D, Essen-Zandbergen Av, Smid B, Veldman KT, Boender GJ, Fischer EAJ, et al. Competitive Exclusion Reduces Transmission and Excretion of Extended-Spectrum-Beta-Lactamase-Producing Escherichia coli in Broilers. Applied and Environmental Microbiology. 2017;83(11):e03439-16.	Netherlands (laboratory-based study)	Broiler chickens	Not stated	To assess the potential role of competitive exclusion (CE) in reducing transmission and excretion of ESBL-producing E. coli in broilers	Clinical trial of "Aviguard", a commercial competitive exclusion product, using maximum likelihood transmission modelling to model spread of experimentally introduced ESBL-producing E. coli in treatd and untreated chicks	Treatment vs. control group (treated chicks were administered CE product prior to introduction of ESBL-E. coli); quantification of ESBL-E. coli from cloacal swabs taken at different timepoints in the trial	n=18 specific pathogen-free day-old broiler chicks hatched on-site	Use of competitive exclusion products	n/a	CFU of ESBL-E. coli selectively cultured on medium containing cefotaxime and ciprofloxacin (to which the experimentally introduced E. coli strain was resistant)	Average faecal shedding of ESBL-E. coli (CFU/g) over time; estimated transmission rate parameter of ESBL-E. coli	Statistically significant reduction in transmission and excretion of ESBL-producing E. coli when chicks treated with competitive exclusion flora (p<0.001)	n/a	Competitive exclusion flora (laboratory trial c.f. field study)		Y
Dame-Korevaar A, Fischer EAJ, Van Der Goot J, Velkers F, Ceccarelli D, Mevius D, et al. Early life supply of competitive exclusion products reduces colonization of extended spectrum beta-lactamase-producing Escherichia coli in broilers. Poultry Science. 2020;99(8):4052-64.	Netherlands (laboratory-based study)	Broiler chickens	Not stated	To assess the potential role of competitive exclusion (CE) in reducing colonisation of broiler chicks with ESBL-producing E. coli	Clinical trial of two competitive exclusion products, with E. coli challenge at day 0 or 5; colonisation assessed using culture from cloacal swabs and caecal content over the following 3wks	CE treatment group (treated chicks were administered one of two CE products for first 14 days of life); timing of challenge with ESBL-E. coli; quantification of ESBL-E. coli from cloacal swabs taken at different timepoints in the trial (day of hatching or day 5); quantification of ESBL-E. coli from caecal samples collected at end of study	n=220 Ross 308 day-old broiler chicks	Use of competitive exclusion products	n/a	CFU of ESBL-E. coli selectively cultured on medium containing cefotaxime	Time to colonisation with ESBL-producing E. coli (individuals considered colonised when two consecutive swabs showed ESBL-E. coli)	No significant difference in time to colonisation between treatment groups and control animals when challenged on day of hatch. CE-treated broilers challenged at day 5 had significantly lower hazard ratio for time until colonisation (p<0.05) than those in control group. Significantly lower concentrations of ESBL-E. coli in caecal content of treated broilers than control broilers challenged at day…	n/a	Competitive exclusion flora (limited effect, and laboratory trial c.f. field study)		Y
Methner U, Rösler U. Efficacy of a competitive exclusion culture against extended-spectrum β-lactamase-producing Escherichia coli strains in broilers using a seeder bird model. BMC Veterinary Research. 2020;16(1).	Germany (laboratory-based study)	Broiler chickens; laying chickens	Not stated	To investigate efficacy of competitive exclusion (CE) in mitigating ESBL-E coli colonisaiton	Clinical trial of "Aviguard", a commercial competitive exclusion product; ESBL-EC seeded via artificially-infected birds	Treatment vs. control group (treated chicks were administered CE product at 1 day fo age); prior to introduction of ESBL-E. coli; quantification of ESBL-E. coli from cloacal swabs taken at different timepoints in the trial	Experiment 1: n=40 specific-pathogen-free White Leghorn chickens (layer); experiments 2 and 3: n=40 Ross 308 (broiler) chickens for each	Use of competitive exclusion products; breed (with associated breed-specific diet)	n/a	MIC values, assessed against published thresholds; specific ESBL genes (differing between introduced strains)	CFU of caecal ESBL E. coli at different timepoints	Significantly lower ESBL-E. coli load in CE-treated White Leghorn birds compared with controls (p<0.05), with the difference increasing during the study period, from day 9 of life to day 37. Similar pattern with Ross 308 broilers: animals pre-treated with the CE culture showed a significant decrease in caecal load of ESBL-E. coli (p<0.05). A higher protective level of the CE culture in layer bird…	n/a	Competitive exclusion flora (laboratory trial c.f. field study), breed and/or diet (possible explanation for difference in size of protective effect)		Y
Roskam JL, Lansink AGJMO, Saatkamp HW. The technical and economic impact of veterinary interventions aimed at reducing antimicrobial use on broiler farms. Poultry Science. 2019;98(12):6644-58.	A European country (specifics anonymised as part of the EFFORT consortium agreements)	Broiler chickens	Not stated	To investigate interventions to reduce AMU and the economic effects of the interventions	Intervention study with each farm acting as own control (comparison of AMU, technical farm performance and economic performance before and after intervention) in addition to semi-control farms without specific interventions	AMU before and after interventions; farm production parameters; economic performance	n=20 intervention and n=13 semi-control conventional broiler farms with stocking density of ≥10 birds/m² and each poultry house containing 10k-40k birds; mean n=6.8 historical flock observations per farm and mean n=10.3 study period flock observations per farm)	Farm-specific interventions aimed at reducing AMU (typically feed quality, coccidiosis control and farmer training)	TI (defined as used daily doses per 1000 animal-days at risk)	n/a	AMU; technical farm performance; economic performance	Results differed between farms, but average daily gain generally increased after intervention, feed conversion rate generally decreased, and mortality increased (authors suggest AMU was reduced in some cases inappropriately with regard to health status). AMU generally decreased, and the decreased AMU generally was not associated with negative economic performances (although this study did not fac…	Farm-specific interventions (no overall metric; study focused on economic indicators)	n/a	Convenience sample. Not possible to do dose-response analysis in this study, rely only on demonstration that tailored interventions can reduce AMU without negatively impacting economic performance.	Y
Van Hoorebeke S, Van Immerseel F, Berge AC, Persoons D, Schulz J, Hartung J, et al. Antimicrobial resistance of Escherichia coli and Enterococcus faecalis in housed laying-hen flocks in Europe. Epidemiology and Infection. 2011;139(10):1610-20.	Belgium, Germany, Italy and Switzerland	Laying chickens	Not stated	To investigate AMR prevalence in E. coli and E. faecalis from laying flocks in four European countries	Cross-sectional study analysing phenotypic AMR patterns in conjunction with the results of a farm management questionnaire	AMR phenotypes of E. coli and E. faecalis from cloacal swabs; country of origin; farm management based on questionnaire (with focus on housing type)	n=283 laying flocks	Production system	Use/non-use of any antimicrobials during current production cycle	MIC values for 18 (E. coli) and 15 (E. faecalis) antimicrobials, with isolates classified as susceptible or resistant based on published thresholds	AMU (binary variable); MIC distributions; prevalence of specific AMR phenotypes (with MDR defined as resistance to ≥2 antimicrobials); odds ratios and p-values for predictors	No significant difference in probability of AMU between housing types, although significant difference in number of treated flocks between countries (p<0.05). No significant difference in prevalence of E. coli isolates resistant to ≥2 antimicrobials between conventional battery and free-range (p=0.62) or organic (p=0.96) systems, although this phenotype more common in raised-floor than convention…	Location (country)	Location (country); indoor housing type (significant for E. coli but not E. faecalis); free-range versus indoor system (significant for E. faecalis but not E. coli)	No significant effect of organic systems detected for either bacterial species. Authors note that in some of the study farms, changes of production system (e.g. battery to extensive) had occurred within the last few years so AMR may reflect this.	Y
Schwaiger K, Schmied EMV, Bauer J. Comparative Analysis on Antibiotic Resistance Characteristics of Listeria spp. and Enterococcus spp. Isolated From Laying Hens and Eggs in Conventional and Organic Keeping Systems in Bavaria, Germany. Zoonoses and Public Health. 2010;57(3):171-80.	Germany	Laying chickens	2004-2005	To compare Listeria spp. and Enterococcus spp. prevalence and AMR in conventional and organic laying hens	Longitudinal study of microbiology of cloacal and egg swabs from organic and conventional farms sampled quarterly over a 15-month period	AMR profile and prevalence of Listeria and Enterococcus species	n=799 cloacal swabs and 800 egg samples from n=10 organic and n=10 conventional randomly selected laying hen farms	Organic status	n/a	MIC values for 20 antimicrobials, with isolates classified as susceptible, intermediate or resistant based on published breakpoints	MIC distributions; prevalence of specific AMR phenotypes; prevalence of Listeria and Enterococcus species	Very little Listeria isolated. For E. faecalis, significantly lower resistance prevalence for three out of 20 antimicrobials (p<0.05 for all three) in organic systems but higher resistance prevalence for one, rifampicin (p<0.05). No significant differences in fluoroquinolone resistance. E. faecalis MIC significantly lower (p<0.05) in organic than conventional farms for eight antimicrobials but si…	n/a	Organic status (patterns not entirely clear-cut)		Y
Schwaiger K, Schmied EMV, Bauer J. Comparative Analysis of Antibiotic Resistance Characteristics of Gram-negative Bacteria Isolated from Laying Hens and Eggs in Conventional and Organic Keeping Systems in Bavaria, Germany. Zoonoses and Public Health. 2008;55(7):331-41.	Germany	Laying chickens	2004-2005	To compare Gram-negative bacterial prevalence and AMR in conventional and organic laying hens	Longitudinal study of microbiology of cloacal and egg swabs from organic and conventional farms sampled quarterly over a 15-month period	AMR profile and prevalence of Salmonella, Campylobacter, E. coli and other coliform species	n=799 cloacal swabs and 800 egg samples from n=10 organic and n=10 conventional randomly selected laying hen farms	Organic status	n/a	MIC values for 27 antimicrobials, with isolates classified as susceptible, intermediate or resistant based on published breakpoints	MIC distributions; prevalence of specific AMR phenotypes; prevalence of Salmonella, Campylobacter, E. coli and other coliform species	No significant difference in prevalence of Salmonella or Campylobacter between systems, though slightly higher prevalence of both in organic than conventional systems. Significantly lower MIC (p<0.05) in E. coli from organic systems than from conventional systems for 13 out of 27 of tested antimicrobials; significantly higher MIC in organic samples (p<0.05) for 4 out of 27. E. coli isolates from …	n/a	Organic status (patterns not entirely clear-cut)		Y
Correia-Gomes C, Sparks N. Exploring the attitudes of backyard poultry keepers to health and biosecurity. Preventive Veterinary Medicine. 2020;174:104812.	United Kingdom	Laying chickens	2016-2017	To assess how many small flocks (<60 birds) are in the UK, how many birds there are, where they are located and what biosecurity measures they implement	Cross-sectional survey of management practices and knowledge	Self-reported flock management including biosecurity, AMU and vaccination practices; keeper knowledge base; flock characteristics	n=176 keepers of backyard poultry in Scotland	Flock management; biosecurity; vaccination practices; keeper knowledge base; flock characteristics knowledge base of small-flock farmers	Self-reported use/non-use of antimicrobials; qualitative description of AMU frequency	n/a	Response frequencies and descriptive statistics	60.2% reported never using antimicrobials, with 22.2% reporting AMU when necessary - mostly when advised by vet. 36% reported poultry not vaccinated. Median flock size was 8 birds; laying chickens most common. 40% of respondents kept other livestock (most commonly horses, sheep and cattle). Some owners reported feeding kitchen scraps to poultry. Many poultry only saw a vet at most once a year. Ne…	Farm size (circumstantial)	n/a	Convenience sample. Study not directly assessing predictors of AMU.	Y
Singleton DA, Ball C, Rennie C, Coxon C, Ganapathy K, Jones PH, et al. Backyard poultry cases in UK small animal practices: Demographics, health conditions and pharmaceutical prescriptions. Veterinary Record. 2021;188(7).	United Kingdom	Laying chickens and other backyard poultry	2014-2019	To characterise veterinary practice-visiting backyard poultry in the UK and outcomes of veterinary visits	Retrospective study using electronic health record data supplied by companion animal veterinary practices as part of a voluntary surveillance network	Species presented; presenting complaint; date of consultation; location; treatment administered/prescribed	n=4424 poultry consultation records from n=197 small animal veterinary practices, of which n=3270 records relating to chickens	Species; presenting complaint	Percentage of consultattions in which antimicrobials were prescribed, overall and for HPCIAs	n/a	Antimicrobial prescribing patterns; odds ratios and p-values for predictors of antimicrobial prescribing; descriptive data regarding consultations	Backyard poultry treated in companion animal veterinary practices often had advanced disease when presented at the practice, with euthanasia comprising 29.8% of consultations. In 33.0% of chicken consultations, antimicrobials were prescribed, and 43.8% of these were HP-CIAs (mainly fluoroquinolones). HP-CIAs were prescribed in 14.3% of chicken consultations. Respiratory signs as presenting compla…	Time of year (overall chicken consultation incidence peak); farm type: commercial vs. backyard (circumstantial; includes companion animal veterinary knowledge)	n/a	Study analyses chickens as these made up the vast majority of consultations in the dataset. Flock management and veterinary care likely very different from commercial chicken care.	Y
ASDA. Reducing antibiotics in food production 2018 [Available from: http://s7d2.scene7.com/is/content/asdagroceries/Asda.com/7.%20Sites/Environment/ASDA-Antibiotics-report-2018_V7.pdf.	United Kingdom	Laying chickens, broiler chickens, turkeys, ducks, beef cattle, dairy cattle, pigs and sheep	2017-2018	To quantify AMU in farms supplying ASDA supermarkets	Descriptive data collected through surveys by supermarket	Mean AMU for each category of farm, with laying chickens categorised into free range versus cage or colony	Number of farms not stated; n=1.5 million laying chickens covered by 2017 survey	Production system	mg/kg pcu; % of bird-days treated (i.e. doses per 100 bird-days at risk)	n/a	Mean AMU for each production system	2017: cage/colony mean AMU 17.6mg/kg, free range mean 36.4mg/kg. 2018: cage/colony mean AMU 8.2mg/kg (cage 2.7% of bird-days treated), free range mean 21.3mg/kg (free-range 7.0% of bird-days treated).	Free-range versus indoor system (methods unclear; no statistical analysis)	n/a	Only laying chicken figures summarised here as this was the only category disaggregated by production system	N
Harisberger M, Gobeli S, Hoop R, Dewulf J, Perreten V, Regula G. Antimicrobial Resistance in Swiss Laying Hens, Prevalence and Risk Factors. Zoonoses and Public Health. 2011;58(6):377-87.	Switzerland	Laying chickens	2007-2008	To assess AMR in enterococci in laying chickens	Cross-sectional study of phenotypic AMR in entorococci from laying chickens kept in four housing types	AMR phenotype of E. coli, Enterococcos faecalis and E. faecium; housing type; farm characteristics and management practices (via questionnaire) including biosecurity	n=99 laying hen farms	Housing type; flock size; AMU	Use/non-use of any antimicrobials during rearing	MIC for 18 antimicrobials, with samples categorised as sensitive or resistant based on published breakpoints	Prevalence of phenotypic AMR for E. coli, Enterococcos faecalis and E. faecium; odds ratios and p-values for predictors of AMR	No consistent associations between housing/management factors and prevalence of resistance - where associations were present, they were significant for at most two combinations of bacteria and antimicrobial. Only 6% of flocks reported any AMU during rearing; no significant AMU-AMR associations detected (p>0.05); flock size showed no consistent associations with AMR.	n/a	None		Y
Methner U, Friese A, Rösler U. Competitive exclusion: A tool to combat extended-spectrum β-lactamase-producing Escherichia coli strains in chickens. Research in Veterinary Science. 2019;123:124-8.	Germany (laboratory-based study)	Laying chickens	Not stated	To investigate effects of competitive exclusion (CE) on ESBL-E coli colonisaiton	Clinical trial of "Aviguard", a commercial competitive exclusion product; ESBL-EC strains administered at varying doses on day 2 of life	Treatment vs. control groups (treated chicks were administered CE product at 1 day fo age); prior to introduction of ESBL-E. coli; quantification of ESBL-E. coli from caecal and organ samples taken at different timepoints in the trial	Experiment 1: n=140 specific-pathogen-free White Leghorn chickens; experiment 2: n=140 birds; experiment 3: n=180 birds; in all experiments, chickens divided into groups of 20, each group administered a different dose/strain ESBL E. coli	Use of competitive exclusion product	n/a	MIC values, assessed against published thresholds	CFU of ESBL E. coli in caecal and organ samples at different timepoints	Pretreatment of chicks with CE significantly (p<0.05) reduced caecal colonisation of all ESBL-EC strains at all days until end of experiment. Some ESBL-EC strains more effectively excluded than others.	n/a	Competitive exclusion flora (laboratory trial c.f. field study)		Y
Rayner AC, Higham LE, Gill R, Michalski JP, Deakin A. A survey of free-range egg farmers in the United Kingdom: Knowledge, attitudes and practices surrounding antimicrobial use and resistance. Vet Anim Sci. 2019;8:11.	United Kingdom	Laying chickens	2017	To investigate knowledge, attitudes and practices surrounding antimicrobial use among UK free-range egg farmers	Cross-sectional questionnaire study of farmers' views, practices and knowledge	Farm characteristics; farm management practices; farmer knowledge of and attitudes to AMR	n=117 free-range egg farmers certified with RSPCA-assured or Organic Farmers and Growers schemes	Flock age at depopulation; farm size; business structure; farmer-vet relationship	Not directly measured; attitudes and intentions regarding AMU reduction investigated	n/a	Frequency of responses; p-values for associations between responses	48.7% of farmers reported taking measures to reduce AMU; this was significantly positively associated with: higher flock age at depopulation (p=0.035) and with getting meds from vet source c.f. agricultural merchant (p=0.041), and non-significantly associated with being an independent contractor rather than managing a company-owned farm (p=0.050). Pessimism about reducing AMU significantly more c…	Farmer attitudes; farmer-vet relationship; flock size and age at depopulation (all possible links, but AMU not directly measured in this study)	n/a		Y
Mughini-Gras L, Di Martino G, Moscati L, Buniolo F, Cibin V, Bonfanti L. Natural immunity in conventionally and organically reared turkeys and its relation with antimicrobial resistance. Poultry Science. 2020;99(2):763-71.	Italy	Turkeys	2012-2013	To test the hypothesis that conventionally raised turkeys have more AMR in E. coli but lower levels of natural immunity than organically raised turkeys	Cross-sectional study comparing phenotypic AMR and serum indicators of natural immunity in turkeys raised on organic and conventional farms	Farm characteristics including organic status (conventional stocking density up to 62kg/m², no AMU limit; organic stocking density up to 21kg/m² in indoor area and up to 1kg/m² in outdoor area, maximum AMU three courses for therapy); AMU; E. coli AMR; serum lysozyme, haemolytic complement level and serum bactericidal activity (indicators of natural immunity)	n=28 conventional farms and n=4 organic farms	Organic status	Number of treatments during production cycle; treatment days	MIC of 14 antimicrobials for E. coli, with isolates categorised as sensitive or resistant based on published breakpoints	AMR prevalence; p-values for differences in prevalence between organic and conventional systems	General tendency for lower AMU in organic farms but minimal data on organic farm AMU so no statistical analysis of the trend. In conventional farms, mean 6±1 antimicrobial treatments were administered, corresponding to 30±7 treatment days; all organic farms used less than 3 treatments (further details unavailable). Organic farms showed a non-significant trend for lower AMR prevalence (p>0.1 for a…	Organic status (limited data and no statistical analysis)	Organic status (trends present but not statistically significant)	Lack of significance in AMR could be due to low sample size of organic farms (n=4) but if so suggests effect size relatively small	Y
Tenhagen B-A, Alt K, Käsbohrer A, Kollas C, Pfefferkorn B, Naumann S, et al. Comparison of antimicrobial resistance of thermophilic Campylobacter isolates from conventional and organic turkey meat in Germany. Foodborne Pathogens and Disease. 2020;17(12):750-7.	Germany	Turkeys	2018	To compare Campylobacter prevalence and AMR in organic and conventional turkey meat sold in Germany	Cross-sectional study assessing phenotypic AMR in Campylobacter isolated from conventional or organic meat samples from retailers, collected as part of a national monitoring programme	Organic status; prevalence of Campylobacter; phenotypic AMR of Campylobacter	n=772 samples of turkey meat from retailers, of which n=527 conventional and n=245 organic	Organic status	n/a	MIC of six antimicrobials for C. jejuni and C. coli, classified as sensitive or resistant based on published cutoffs	Prevalence of Campylobacter overall, C. coli and C. jejuni (species differentiated by PCR); MIC distributions; AMR prevalence; p-values for comparisons between organic and conventional meat	Proportion of Campylobacter positive samples significantly higher in organic meat (32.7%) than conventional (19.4%, p<0.01). Isolates from coventional meat were significantly more frequently resistant to at least one antimicrobial (p<0.01) compared with organic samples, and were more likely to be resistant to tetracycline (OR 4.3, p<0.001), nalidixic acid (OR 2.1, p=0.030) and ciprofloxacin (OR 2…	n/a	Organic status	Highlights higher resistance in C. coli vs C. jejuni, as noted in other papers	Y
Horie M, Yang D, Joosten P, Munk P, Wadepohl K, Chauvin C, et al. Risk Factors for Antimicrobial Resistance in Turkey Farms: A Cross-Sectional Study in Three European Countries. Antibiotics. 2021;10(7):820.	Germany, France, and Spain	Turkeys	2014-2016	To ascertain levels of phenotypic and genotypic AMR and identify risk factors	Cross-sectional study using metagenomics, qPCR and culture to assess AMR in faecal bacteria and analyse in relation to AMU and biosecurity	AMR using metagenomics, qPCR, and E. coli culture of faecal samples; AMU recorded on-farm; farm biosecurity based on questionnaire; farm characteristics including location	n=60 broiler turkey farms	Biosecurity, AMU	Treatment incidence (TI), calculated as DDD per 100 animal-days at risk	MIC of X antimicrobials for E. coli isolates, classified as susceptible or resistant based on published cutoffs; prevalence of specific AMR genes identified by qPCR; abundance of AMRR genes detected by shotgun metagenomics sequencing	E. coli phenotypic AMR prevalence; AMR gene abundance; p-values for potential risk factors	E. coli resistance to ciprofloxacin significantly negatively associated with being <500m from nearest turkey farm (OR 0.28, p<0.05); otherwise no significant associations with biosecurity. Flocks with higher TI of beta-lactams and colistin had higher abundance of corresponding AMR genes (p<0.05 for both). AMR found even in flocks with no AMU.	n/a	AMU (for some antimicrobials)	No convincing evidence of effect of biosecurity on AMR	Y
Jones EM, Snow LC, Carrique-Mas JJ, Gosling RJ, Clouting C, Davies RH. Risk factors for antimicrobial resistance in Escherichia coli found in GB turkey flocks. Veterinary Record. 2013;173(17):422-.	United Kingdom	Turkeys	2006-2007	To identify risk factors for AMR in UK turkeys	Cross-sectional study, analysing prevalence of of phenotypic ciprofloxacin and cephalosporin resistance in E. coli in relation to farm management practices	Culture and phenotypic ciprofloxacin and cephalosporin resistance of E. coli from faecal samples; farm biosecurity and management practices (including AMU) assessed by questionnaire	n=300 fattening farms that had at least 500 birds (one flock sampled from each farm); all flocks on n=29 breeding farms that had at least 250 birds	Biosecurity and cleaning, flock demographics, AMU	Use/non-use of any antimicrobial during the life of the flock; use/non-use of fluoroquinolone treatments within the last year	Inhibition zone diameter for 16 antimicrobials, classified as sensitive or resistant based on published thresholds (intermediate isolates classed as resistant); selective culture of isolates on media containing 3rd-generation cephalosporins or ciprofloxacin	% of flocks of each type positive for cephalosporin-resistant and ciprofloxacin E. coli respectively; odds ratios and p-values for associations with management factors	Breeding farms: ciprofloxacin AMR significantly more common in farms with >10,000 birds (OR 10.23, p=0.042), fluoroquinolone use in last year (OR 3.03, p=0.017), and neighbouring farms with horses (OR 10.17, p<0.001); ciprofloxacin resistance less common on farms with with foot dips replenished more than once weekly (OR 0.14, p=0.008). Cephalosporin AMR was associated with birds being reared in t…	n/a	AMU; internal biosecurity; external biosecurity		Y
Chauvin C, Bouvarel I, Beloeil P-A, Orand J-P, Guillemot D, Sanders P. A pharmaco-epidemiological analysis of factors associated with antimicrobial consumption level in turkey broiler flocks. Veterinary Research. 2005;36(2):199-211.	France	Turkeys	2000-2001	To assess heterogeneity in AMU on turkey farms and identify possible risk factors	Cross-sectional study of turkey farm AMU and management practices	AMU data from invoices for antimicrobials; management practices assessed via farmer interviews	n=246 turkey broiler flocks from n=131 farms	Farm characteristics, biosecurity, health management practices, flock technical/economic resulst, non-AMU treatments received, antimicrobial prophylaxis	Animal daily doses (ADD) per animal and categorised into low, medium or high (based on tertiles within sample)	n/a	Odds ratios and p-values for being classed as a low AMU farm (c.f. medium or high) and for being a high AMU farm	Higher odds of being a low-AMU farm if: only one full-time job for broiler production (OR 5.3, p=0.004), people change clothes and shoes before entering facility (OR 2.7, p=0.02), competetive exclusion used (OR 3.9, p=0.01); lower odds if farm staff expected vets to prescribe antibiotics and prescriptions met expectations (OR 0.4, p=0.01) or if prophylactic AMU reported (OR 0.3, p=0.002). Higher …	Competitive exclusion flora; external biosecurity; antimicrobial prophylaxis; vet-farmer relationship (with respect to farmer expectations); intensiveness/farm size (measured as number of full-time-equivalent workers)	n/a	Authors note no significant link between AMU and performance	Y
Mueller-Doblies D, Clouting C, Davies RH. Investigations of the Distribution and Persistence of Salmonella and Ciprofloxacin-Resistant Escherichia coli in Turkey Hatcheries in the UK. Zoonoses and Public Health. 2013;60(4):296-303.	United Kingdom	Turkeys	2007-2009	To assess prevalence and persistence of resistant E. coli and Salmonella in turkey hatcheries	Longitudinal study identifying Salmonella strains at different points in the turkey production chain	C&S of samples from different areas of hatcheries, from fattening turkey houses and from breeding turkey houses; serotyping carried out for Salmonella	n=4 turkey hatcheries, and n=24 farms including breeding, rearing and finishing flocks (one specific breeding farm sampled 10 times during study period)	Production chain biosecurity (not directly measured)	n/a	Presence of ciprofloxacin resistance detected by selective culture on ciprofloxacin-containing medium (≥1 isolate from each epidemiological group tested); inhibition zone diameter for 16 antimicrobials, classified as sensitive or resistant based on published thresholds (intermediate isolates classed as resistant)	Proportion of Salmonella-positive samples for each serovar and each sample location; proportion of these showing phenotypic resistance to ciprofloxacin	Two our of four hatcheries had same Salmonella serovars in hatcheries as in breeding stock and fattening birds, suggesting transmission via hatchery (including hatcheries using standard precautions of frequent egg collection and standardised egg disinfection protocols). Presence of enrofloxacin-resistant Salmonella and E. coli found in hatchery environement. Authors conclude findings support pseu…	n/a	External biosecurity between production chain stages (not directly measured); management of parent/grandparent flocks (not directly measured)		Y
Scottish Environmental Protection Agency (SEPA). Antimicrobial use on salmon farms in Scotland 2016-2021 2022 [Available from: https://theferret.scot/wp-content/uploads/2022/02/Data-on-antibiotic-use-by-fish-farms-released-by-Sepa.xlsx.		Salmon											None	n/a		N
MOWI. MOWI Quarterly Report for Q4 2021 2022 [Available from: https://corpsite.azureedge.net/corpsite/wp-content/uploads/2022/02/Mowi_Q4_2021_Report.pdf.		Salmon											Specific diseases	n/a		N
Lillehaug A, Lunestad B, Grave K. Epidemiology of bacterial diseases in Norwegian aquaculture - a description based on antibiotic prescription data for the ten-year period 1991 to 2000. Diseases of Aquatic Organisms. 2003;53:115-25.	Norway	Salmon	1991-2000	To analyse AMU by diagnosis, fish species and production stage	Retrospective analysis of national antimicrobial sales data from veterinary prescriptions	National antimicrobial sales; vaccination practices; fish species; production stage; year data collected	Norwegian farmed fish population from 1991-2000	Vaccination practices; fish species; production stage; year data collected	Number of prescriptions, disaggregated by indication, antibiotic and species treated	n/a	Number of prescriptions; % of total aquaculture prescriptions	87% of prescriptions were for Atlantic salmon. Furunculosis was commonest indication at start of the study but not seen at all after 1993 (vaccination started in 1992), followed by cold-water vibriosis and then winter ulcer disease.	Vaccination (circumstantial)	n/a		Y
Lillehaug A, Børnes C, Grave K. A pharmaco-epidemiological study of antibacterial treatments and bacterial diseases in Norwegian aquaculture from 2011 to 2016. Diseases of Aquatic Organisms. 2018;128(2):117-25.	Norway	Salmon	2011-2016	To analyse AMU by diagnosis, fish species and production stage	Restrospectie analysis of antimicrobial sales data from wholesalers, pharmacies, feed mills and veterinary prescriptions	National antimicrobial sales; vaccination practices; fish species; production stage; year data collected	Norwegian farmed fish population from 2011 to 2016 (not limited to Atlantic salmon)	Vaccination practices; fish species; production stage; year data collected	mg/kg fish slaughtered	n/a		In 2016, AMU was 0.16mg/kg fish slaughtered (down from peak of 1.21mg/kg in 2012), only florfenicol and oxolinic acid used. Most salmon prescriptions were during early production stages but higher quantities used in seawater phase due to higher biomass. Main indication was non-specific bacterial infection - almost no prescriptions against cold-water and classic vibriosis, yersiniosis, winter ulce…	Vaccination (circumstantial)	n/a		Y
NIPC, Institute TNV. NORM and NORM-VET: Usage of Antimicrobial Agents and Occurrence of Antimicrobial Resistance in Norway Tromsø / Oslo: Norwegian Food Safety Authority; 2021 [Available from: https://www.fhi.no/en/publ/2021/norm-and-norm-vet/.		Salmon											n/a	n/a		N
Responsible Use of Medicines in Agriculture Alliance (RUMA). RUMA Targets Task Force 2: One Year On: RUMA; 2021 [Available from: https://www.ruma.org.uk/wp-content/uploads/2021/11/RUMA-TTF-Report-2021-FINAL-12-Nov-2021-1.pdf.	United Kingdom	Pigs, broiler chickens, laying chickens, turkeys, dairy and beef cattle, gamebirds, salmon, trout	2021		Descriptive data collected by non-profit cross-sector industry group								n/a	n/a		N
Bernier Gosselin V, Visschers VHM, Bodmer M, Meylan M. Swiss Dairy Farmers' Perceptions Surrounding the Disposal of Waste Milk Containing Antibiotic Residues and Antibiotic Resistance. Frontiers in Veterinary Science. 2022;8.	Switzerland	Dairy cattle
FAOSTAT [Internet]. United Nations. 2022 [cited 19/05/2022]. Available from: https://www.fao.org/faostat/en/#home.
Robinson TP, Bu DP, Carrique-Mas J, Fèvre EM, Gilbert M, Grace D, et al. Antibiotic resistance is the quintessential One Health issue. Transactions of The Royal Society of Tropical Medicine and Hygiene. 2016;110(7):377-80.
Tiseo K, Huber L, Gilbert M, Robinson TP, Van Boeckel TP. Global Trends in Antimicrobial Use in Food Animals from 2017 to 2030. Antibiotics. 2020;9(12):918.
Van Boeckel TP, Glennon EE, Chen D, Gilbert M, Robinson TP, Grenfell BT, et al. Reducing antimicrobial use in food animals. Science. 2017;357(6358):1350-2.
EFFORT. EFFORT Against Antimicrobial Resistance 2014 [Available from: http://www.effort-against-amr.eu/.
Henriksson PJG, Rico A, Troell M, Klinger DH, Buschmann AH, Saksida S, et al. Unpacking factors influencing antimicrobial use in global aquaculture and their implication for management: a review from a systems perspective. Sustainability Science. 2018;13(4):1105-20.
(FAO) FaAO. The State of World Fisheries and Aquaculture 2020 Rome: United Nations; 2022 [Available from: https://www.fao.org/state-of-fisheries-aquaculture.
Luangtongkum T, Morishita TY, Ison AJ, Huang S, McDermott PF, Zhang Q. Effect of Conventional and Organic Production Practices on the Prevalence and Antimicrobial Resistance of Campylobacter spp. in Poultry. Applied and Environmental Microbiology. 2006;72(5):3600-7.
McDougall S, Penry J, Dymock D. Antimicrobial susceptibilities in dairy herds that differ in dry cow therapy usage. Journal of Dairy Science. 2021;104(8):9142-63.
Halbert LW, Kaneene JB, Ruegg PL, Warnick LD, Wells SJ, Mansfield LS, et al. Evaluation of antimicrobial susceptibility patterns in Campylobacter spp isolated from dairy cattle and farms managed organically and conventionally in the midwestern and northeastern United States. Javma-Journal of the American Veterinary Medical Association. 2006;228(7):1074-81.
Tikofsky LL, Barlow JW, Santisteban C, Schukken YH. A comparison of antimicrobial susceptibility patterns for Staphylococcus aureus in organic and conventional dairy herds. Microbial Drug Resistance. 2003;9:S39-S45.
Rovira P, McAllister T, Lakin SM, Cook SR, Doster E, Noyes NR, et al. Characterization of the Microbial Resistome in Conventional and "Raised Without Antibiotics" Beef and Dairy Production Systems. Frontiers in Microbiology. 2019;10.
Doidge C, Ferguson E, Lovatt F, Kaler J. Understanding farmers' naturalistic decision making around prophylactic antibiotic use in lambs using a grounded theory and natural language processing approach. Preventive Veterinary Medicine. 2021;186.
Lima E, Lovatt F, Davies P, Kaler J. Using lamb sales data to investigate associations between implementation of disease preventive practices and sheep flock performance. Animal. 2019;13(11):2630-8.
Anthony D. So RR, David C. Love,, Anton Korinek, Jillian P. Fry, Heaney CD. A Framework for Costing the Lowering of Antimicrobial Use in Food Animal Production Baltimore, USA: John Hopkins Centre for a Livable Future; 2016 [
Markets OWPoAPa. Global antimicrobial use in the livestock sector: Organisation for Economic Co-operation and Development (OECD); 2015 [Available from: https://www.oecd.org/officialdocuments/publicdisplaydocumentpdf/?cote=TAD/CA/APM/WP(2014)34/FINAL&docLanguage=En.
Liu J, Taft DH, Maldonado-Gomez MX, Johnson D, Treiber ML, Lemay DG, et al. The fecal resistome of dairy cattle is associated with diet during nursing. Nature Communications. 2019;10(1).
Xue M-Y, Xie Y-Y, Zhong Y-F, Liu J-X, Guan LL, Sun H-Z. Ruminal resistome of dairy cattle is individualized and the resistotypes are associated with milking traits. Animal Microbiome. 2021;3(1).
Van Bunnik BAD, Woolhouse MEJ. Modelling the impact of curtailing antibiotic usage in food animals on antibiotic resistance in humans. Royal Society Open Science. 2017;4(4):161067.
Veterinary Medicines Directorate (VMD). UK Veterinary Antibiotic Resistance and Sales Surveillance Report: UK-VARSS 2021. 2022 08/11/22.	United Kingdom	Pigs, broiler chickens, turkeys and ducks, laying chickens, gamebirds, dairy and beef cattle, salmon, trout	2021	To monitor veterinary AMU and AMR in the UK	Collation and harmonisation of AMU data voluntarily supplied by industry bodies, annual UK sales data for all authorised veterinary antibiotics by pharmaceutical companies (statutory reporting) and AMR statistics from clinical surveillance	Sector-level AMU data; national antimicrobial sales figures; AMR data from clinical isolates and from screening of zoonotic and commensal bacteria from healthy animals at slaughter			Laying chickens: % of bird-days treated (i.e. doses per 100 bird-days at risk); all other livestock: mg/kg PCU; intrammammary products for cows: defined course doses	Inhibition zone diameter, with isolates classified as resistant or susceptible based on published breakpoints; % resistance	Descriptive AMU and AMR statistics; temporal trends		n/a	n/a		N
Casewell M. The European ban on growth-promoting antibiotics and emerging consequences for human and animal health. Journal of Antimicrobial Chemotherapy. 2003;52(2):159-61.

## Sheet: Source_numbers
Total papers	195
Total peer-reviewed	179
Total grey literature	16
Subjects of analysis in peer-reviewed and grey literature
		Peer-reviewed analyses	% of total peer-reviewed papers containing analyses for this livestock type*	Grey literature sources**	Total sources addressing livestock type*
Total containing:	Dairy cattle	52	0.290503	12	64
	Sheep	7	0.0391061	5	12
	Beef cattle	14	0.0782123	10	24
	Pigs	66	0.368715	10	76
	Broiler chickens	43	0.240223	10	53
	Laying chickens	10	0.0558659	10	20
	Turkeys	9	0.0502793	7	16
	Salmon	2	0.0111732	8	10
	Total	203		72	275
*Some papers/sources contain more than one analysis or dataset, e.g. for several species and/or for AMU and AMR
**VARSS 2019 and 2021 included here
Subjects of analysis in peer-reviewed literature
		Peer-reviewed analyses	Analyses addresssing AMU	Analyses addresssing AMR
Total containing:	Pigs	66	42	27
	Dairy cattle	52	31	24
	Broiler chickens	43	11	32
	Beef cattle	14	9	5
	Laying chickens	10	4	7
	Turkeys	9	3	7
	Sheep	7	4	3
	Salmon	2	2	0
	Total	203	106	105
*Some papers contain more than one analysis
